# Supplementary material for: Genetic variation among elite inbred lines suggests potential to breed for BNI-capacity in maize
Source: Sci Rep. 2023 Aug 17;13:13422. doi: 10.1038/s41598-023-39720-3 (PMC10435450; doi:10.1038/s41598-023-39720-3)
Supplement: Supplementary file 8 — Supplementary Table 2. [file 41598_2023_39720_MOESM8_ESM.xlsx]

## Sheet: Supplementary Table S2_GWAS sta
Supplementary Table S2. GWAS statistics of significant markers per trait: LBNIPP: Ln Biological Nitrification Inhibition Per Plant activity; LSBNI: Ln Specific Nitrification Inhibition Per Plant activity; LZeo: Ln Zeanone-intensity.
Trait	SNP ID	Chromosome	Position	Effect size in ln scale	Error DF	P-value	R2	Bonferroni	FDR
LSBNI	100088301|F|0-57:T>C-57:T>C	1	68806169	-5.01814	108	2.55e-06	0.193243	0.0680339	0.00755932
LBNIPP	100088301|F|0-57:T>C-57:T>C	1	68806169	-4.62944	108	5.6e-06	0.171357	0.149108	0.0207697
LBNIPP	2524898|F|0-66:A>G-66:A>G	1	48940102	2.61305	217	1.7e-05	0.0935991	0.452535	0.0450533
LBNIPP	29617884|F|0-66:G>A-66:G>A	1	48356399	-2.58559	117	2.07e-05	0.152199	0.550952	0.0459126
LSBNI	29620316|F|0-49:C>T-49:C>T	1	254513851	5.05417	136	2.04e-06	0.175844	0.0542869	0.00678586
LBNIPP	29620316|F|0-49:C>T-49:C>T	1	254513851	4.61085	136	7.02e-06	0.157297	0.186927	0.0207697
LSBNI	100056639|F|0-15:A>G-15:A>G	3	141333415	-5.15932	169	1.03e-06	0.153868	0.0273346	0.00546692
LBNIPP	100056639|F|0-15:A>G-15:A>G	3	141333415	-4.71657	169	3.77e-06	0.139789	0.100372	0.0200745
LSBNI	24016669|F|0-65:T>G-65:T>G	3	14737865	-5.1082	116	1.96e-06	0.209237	0.0521645	0.00678586
LBNIPP	24016669|F|0-65:T>G-65:T>G	3	14737865	-4.68577	116	6.34e-06	0.197844	0.168891	0.0207697
LSBNI	34653533|F|0-15:C>G-15:C>G	3	94633818	5.12675	217	9.25e-07	0.115953	0.0246236	0.00546692
LBNIPP	34653533|F|0-15:C>G-15:C>G	3	94633818	4.69623	217	3.51e-06	0.10281	0.0934541	0.0200745
LSBNI	24024466|F|0-65:G>A-65:G>A	4	184795752	-5.14044	208	9.58e-07	0.117647	0.0255137	0.00546692
LBNIPP	24024466|F|0-65:G>A-65:G>A	4	184795752	-4.71222	208	3.41e-06	0.103929	0.090812	0.0200745
LBNIPP	2450217|F|0-10:G>A-10:G>A	4	206305811	-3.79833	164	4.87e-05	0.0957175	1	0.0926222
LSBNI	4582532|F|0-24:C>G-24:C>G	4	145548411	2.68306	222	8.54e-06	0.089658	0.227511	0.0227511
LBNIPP	4582532|F|0-24:C>G-24:C>G	4	145548411	2.48522	222	1.86e-05	0.0829793	0.495587	0.0450533
LSBNI	2466232|F|0-67:C>T-67:C>T	5	211769080	2.82068	224	1.14e-07	0.132752	0.00304856	0.00304856
LBNIPP	2466232|F|0-67:C>T-67:C>T	5	211769080	2.61232	224	2.92e-07	0.121295	0.00776839	0.00776839
LZeo	24028259|F|0-13:A>G-13:A>G	7	9877800	-1.27608	203	1.53e-06	0.119223	0.0407453	0.0407453
LSBNI	24027091|F|0-39:C>T-39:C>T	8	15012087	-3.19507	197	2.76e-05	0.0947616	0.73559	0.0612992
LBNIPP	24027098|F|0-46:G>T-46:G>T	8	167517552	3.80765	231	4.21e-05	0.0713431	1	0.0862509
LSBNI	2542267|F|0-44:G>A-44:G>A	8	15370816	-3.20496	132	2.35e-05	0.124357	0.625856	0.056896
LSBNI	4575737|F|0-23:A>G-23:A>G	8	150110408	5.11351	170	9.8e-07	0.141709	0.0261035	0.00546692
LBNIPP	4575737|F|0-23:A>G-23:A>G	8	150110408	4.6946	170	2.78e-06	0.129765	0.0740774	0.0200745
LSBNI	24015124|F|0-51:T>C-51:T>C	9	141201833	-5.0592	207	1.66e-06	0.111932	0.0442624	0.00678586
LBNIPP	24015124|F|0-51:T>C-51:T>C	9	141201833	-4.64809	207	5.72e-06	0.0987332	0.152357	0.0207697
LSBNI	100063204|F|0-36:T>A-36:T>A	10	133240300	-1.74035	116	3.15e-05	0.168584	0.83867	0.0645131
