# Supplementary material for: Genetic variation among elite inbred lines suggests potential to breed for BNI-capacity in maize
Source: Sci Rep. 2023 Aug 17;13:13422. doi: 10.1038/s41598-023-39720-3 (PMC10435450; doi:10.1038/s41598-023-39720-3)
Supplement: Supplementary file 9 — Supplementary Table 3. [file 41598_2023_39720_MOESM9_ESM.xlsx]

## Sheet: STable 2_Gene Annotation
Supplementary Table S3. Gene annotation
SNP ID	Chr	Pos	Genes_number (30)	Type	Genes and Functions related with Nitrogen processes	GO_trem_note (P:Biological Process C:Cellular Component F:Molecular Function)
24028259|F|0-13:A>G-13:A>G	7	9877800	Zm00001d018939	intron_variant
2466232|F|0-67:C>T-67:C>T	5	211769080	Zm00001d018004	3_prime_UTR_variant		Zm00001d018004;P:actin cytoskeleton organization;P:actin filament organization;P:actin filament polymerization;P:actin polymerization or depolymerization;P:anatomical structure morphogenesis;F:anion binding;P:cell migration;P:cell morphogenesis;P:cell motility;C:cell periphery;P:cellular component assembly;P:cellular component morphogenesis;P:cellular protein-containing complex assembly;C:cytopla…
100056639|F|0-15:A>G-15:A>G	3	141333415	Zm00001d041855,Zm00001d041856	upstream_gene_variant	Zm00001d041855 (P:organonitrogen compound metabolic process)	Zm00001d041855;P:carbohydrate derivative biosynthetic process;P:carbohydrate derivative metabolic process;P:cellular aromatic compound metabolic process;P:cellular biosynthetic process;P:cellular lipid metabolic process;P:cellular macromolecule biosynthetic process;P:cellular macromolecule metabolic process;P:organonitrogen compound metabolic process;P:cellular protein metabolic process;P:cellula…
24024466|F|0-65:G>A-65:G>A	4	184795752	Zm00001d052252,Zm00001d052253	downstream_gene_variant		Zm00001d052252;P:cell redox homeostasis;P:cellular homeostasis;P:disulfide oxidoreductase activity;P:electron transfer activity;P:electron transport chain;P:generation of precursor metabolites and energy;P:homeostatic process;P:oxidoreductase activity;P:oxidoreductase activity, acting on a sulfur group of donors;P:protein disulfide oxidoreductase activity;P:regulation of cellular process
34653533|F|0-15:C>G-15:C>G	3	94633818	Zm00001d041067	synonymous_variant		Zm00001d041067;P:carbohydrate transmembrane transport;P:carbohydrate transmembrane transporter activity;P:carbohydrate transport;C:cell periphery;C:integral component of membrane;C:intrinsic component of membrane;P:organic substance transport;C:plasma membrane;P:sugar transmembrane transporter activity;P:transmembrane transport;P:transmembrane transporter activity;P:transport
4575737|F|0-23:A>G-23:A>G	8	150110408	Zm00001d011422	missense_variant		Zm00001d011422;F:cation binding;F:heme binding;C:integral component of membrane;C:intrinsic component of membrane;F:iron ion binding;F:metal ion binding;P:monooxygenase activity;P:oxidoreductase activity;P:oxidoreductase activity, acting on paired donors, with incorporation or reduction of molecular oxygen;F:tetrapyrrole binding;F:transition metal ion binding
24015124|F|0-51:T>C-51:T>C	9	141201833	Zm00001d047761,Zm00001d047762	splice_acceptor_variant&intron_variant		Zm00001d047761;C:intracellular;C:intracellular membrane-bounded organelle;C:intracellular organelle;C:intracellular part;P:intracellular signal transduction;C:nucleus;P:phosphorelay signal transduction system;P:regulation of cellular process;P:signal transduction
24016669|F|0-65:T>G-65:T>G	3	14737865	Zm00001d039787	5_prime_UTR_variant
29620316|F|0-49:C>T-49:C>T	1	254513851	Zm00001d033216,Zm00001d033217	intergenic_region
100088301|F|0-57:T>C-57:T>C	1	68806169	Zm00001d029394,Zm00001d029395	5_prime_UTR_variant	Zm00001d029395 (P:organonitrogen compound catabolic process)	Zm00001d029395;P:cellular catabolic process;P:cellular macromolecule catabolic process;P:cellular macromolecule metabolic process;P:cellular protein catabolic process;P:cellular protein metabolic process;P:cellular protein modification process;C:integral component of membrane;C:intrinsic component of membrane;P:macromolecule catabolic process;P:macromolecule metabolic process;P:macromolecule modi…
4582532|F|0-24:C>G-24:C>G	4	145548411	Zm00001d051138,Zm00001d051139	downstream_gene_variant	Zm00001d051138 (P:nitrogen compound transport)	Zm00001d051138;P:amide transport;F:anion binding;P:anion transport;F:ceramide 1-phosphate binding;P:ceramide 1-phosphate transfer activity;P:ceramide 1-phosphate transport;F:ceramide binding;P:ceramide transfer activity;P:ceramide transport;C:cytoplasm;C:cytoplasmic part;C:cytosol;P:intermembrane lipid transfer;C:intracellular;C:intracellular part;P:ion transport;P:lipid localization;P:lipid tran…
2542267|F|0-44:G>A-44:G>A	8	15370816	Zm00001d008631,Zm00001d008634,Zm00001d008635	upstream_gene_variant		Zm00001d008631;C:cytoplasm;C:cytoplasmic part;C:cytosol;C:cytosolic part;C:cytosolic ribosome;C:integral component of membrane;Cellular Component:intracellular;C:intracellular non-membrane-bounded organelle;C:intracellular organelle;C:intracellular part;C:intrinsic component of membrane;C:ribosome
24027091|F|0-39:C>T-39:C>T	8	15012087	Zm00001d008623	splice_region_variant&intron_variant
100063204|F|0-36:T>A-36:T>A	10	133240300	Zm00001d025894	intron_variant	Zm00001d025894 (P:organonitrogen compound metabolic process)	Zm00001d025894;P:small molecule catabolic process;P:organic cyclic compound biosynthetic process;P:cellular component organization or biogenesis;P:single-organism catabolic process;P:single-organism biosynthetic process;P:macromolecule localization;P:monocarboxylic acid metabolic process;P:oxoacid metabolic process;P:oxidation-reduction process;P:organonitrogen compound metabolic process
2524898|F|0-66:A>G-66:A>G	1	48940102	Zm00001d028863,Zm00001d028865	upstream_gene_variant		Zm00001d028865;P:regulation of primary metabolic process;P:regulation of metabolic process;P:organic cyclic compound biosynthetic process;P:positive regulation of biological process;P:regulation of macromolecule metabolic process;P:regulation of RNA biosynthetic process;P:single-multicellular organism process;P:cellular biosynthetic process;P:regulation of gene expression;P:aromatic compound bios…
29617884|F|0-66:G>A-66:G>A	1	48356399	Zm00001d028841,Zm00001d028842	intergenic_region	Zm00001d028841 (P:nitrogen compound metabolic process)	Zm00001d028841;P:single-multicellular organism process;P:nitrogen compound metabolic process;P:regulation of biological process;P:cellular macromolecule metabolic process;P:metabolic process;P:cellular nitrogen compound metabolic process;P:single-organism process;P:multicellular organismal process;P:primary metabolic process;P:cellular process Zm00001d028842;P:regulation of primary metabolic proc…
24027098|F|0-46:G>T-46:G>T	8	167517552	Zm00001d012061	5_prime_UTR_variant	Zm00001d012061 (P:nitrogen compound transport)	Zm00001d012061;P:amide transport;C:AP-4 adaptor complex;C:AP-type membrane coat adaptor complex;P:cellular macromolecule localization;P:cellular protein localization;C:cytoplasm;C:cytoplasmic part;C:endomembrane system;P:establishment of localization in cell;P:establishment of protein localization;C:Golgi apparatus;C:intracellular;C:intracellular membrane-bounded organelle;C:intracellular organel…
2450217|F|0-10:G>A-10:G>A	4	206305811	Zm00001d052956,Zm00001d052958,Zm00001d052959	upstream_gene_variant		Zm00001d052958;P:defense response;P:defense response to fungus;P:defense response to other organism;P:response to external biotic stimulus;P:response to fungus;P:response to other organism
