# Supplementary material for: Genetic variation among elite inbred lines suggests potential to breed for BNI-capacity in maize
Source: Sci Rep. 2023 Aug 17;13:13422. doi: 10.1038/s41598-023-39720-3 (PMC10435450; doi:10.1038/s41598-023-39720-3)
Supplement: Supplementary file 12 — Supplementary Table 6. [file 41598_2023_39720_MOESM12_ESM.xlsx]

## Sheet: STable 5_Phenotypic Data
Supplementary Table S6. Phenotypic data of Biological Nitrification Inhibition per plant (BNIPP), Specific Biological Nitrification Inhibition (SBNIPP), and zeanone compound, with reps, from the evaluated core set of 250 CIMMYT maize inbred lines (CMLs)
CML	Rep	BNIPP (ATU plant-1)	SBNI (ATU plant-1)	Zeanone-intensity
CML001	1	1	21.2	109673
CML002	1	8.1	164.75	61105.1
CML004	1	0.8	25.45	93059.7
CML006	2	8.91	152.11	200522
CML011	2	9.51	174.87	203891
CML013	1	5.5	83.75	36818.2
CML015	1	8.75	139.5	70546.3
CML016	2	9.05	254.7	150035
CML017	1	8.95	146.2	255578
CML019	1	7.95	110.15	185938
CML021	1	3.8	62.05	46511.3
CML022	1	6.35	100.75	27250.3
CML023	1	3.2	50.65	115381
CML025	1	4.5	92.55	34862.3
CML027	2	9.99	235.05	462171
CML029	1	3.6	86.95	58575.3
CML030	1	5.2	114.95	34137.8
CML031	1	5.15	111.1	56889.9
CML032	2	10.875	261.28	346665
CML033	1	3.45	62.2	5867.64
CML035	1	2.2	24.75	13657.7
CML041	1	4.2	57.7	37456.1
CML048	2	9.075	275.275	122982
CML049	1	6.1	98.3	24255
CML050	1	5.95	188.5	26261.3
CML051	1	5.65	139.65	24727.4
CML055	2	11.765	334.6	294755
CML056	1	1.035	17.71	45723
CML059	2	10.73	155.345	130019
CML060	1	6.08	100.055	33834.3
CML066	1	4.685	210.325	13487.7
CML072	1	0.735	12.01	35067.1
CML076	1	4.44	94.775	17404.7
CML082	1	5.67	123.265	77309.8
CML083	2	1.935	72.9	22255.3
CML084	1	3.65	71.405	8041.04
CML089	1	5.92	139.025	32623.5
CML096	1	3.13	101.6	14743.5
CML099	1	6.54	147.3	2710.99
CML104	1	4.31	106.36	14398.1
CML105	1	12.02	457.76	10350.7
CML106	1	7.615	121.18	67203.7
CML107	1	6.305	151.7	55812.3
CML108	1	3.075	60.06	101891
CML109	1	3.395	110.54	59716.7
CML113	1	6.215	189.45	48396.3
CML115	1	5.55	184.75	31184.7
CML117	1	8.5	106.075	21235.6
CML118	1	6.74	173.565	29451.8
CML120	1	1.05	20.8	31356.4
CML122	2	10.195	235.895	152351
CML123	1	3.56	100.35	164698
CML124	1	0.935	15.91	67288.6
CML128	2	10.75	364.82	216173
CML130	1	0.705	12.37	20215.5
CML133	2	54.525	993	624377
CML134	1	9.21	176.62	17539.6
CML136	2	13.92	426.15	336606
CML139	1	3.6	53.125	22886.9
CML140	1	0.78	23.64	78185.3
CML144	1	0.995	14.785	46331.6
CML145	1	0.985	25.56	18912.4
CML147	1	3.425	92.985	63695.4
CML148	1	0.81	18.895	87547.4
CML150	1	0.895	11.23	11564.4
CML151	1	3.16	77.225	59361.1
CML152	1	3.225	89.095	139963
CML157	1	1.69	34.145	45812.9
CML158	1	3.135	66.735	55683.3
CML159	1	0.765	37.955	4752.88
CML163	2	15.8	881.97	156987
CML164	1	5.195	115.1	110076
CML165	2	10.505	327.9	255520
CML167	1	4.83	102.9	35438.9
CML172	2	11.22	249.275	350746
CML173	1	5.53	156.645	23889.4
CML175	1	6.93	171.86	77431.2
CML176	2	10.97	234.375	191462
CML177	1	5.915	113.905	47015
CML178	1	3.9	93.64	53346.3
CML181	2	12.205	233.46	254137
CML182	1	0.535	11.005	59515.6
CML184	1	2.5	57.825	39669.4
CML186	1	5.555	188.945	36100.7
CML190	2	44.23	1604.4	501464
CML191	2	15.305	474.48	151590
CML192	1	0.25	7.98	26645.6
CML199	1	3.96	74.435	82268.2
CML201	1	1.53	31.435	42189.4
CML203	1	6.33	114.65	57077.4
CML204	2	11.15	260.425	333513
CML206	2	11.075	270.92	289683
CML207	2	10.315	300.255	176366
CML208	1	4.25	90.96	65148.1
CML210	1	6.065	146.61	34078
CML211	1	2.87	68.17	36885.5
CML212	2	11.22	262.34	166158
CML214	1	6.64	123.8	102826
CML215	2	38.715	760.75	403204
CML216	1	5.85	103.185	48002.3
CML217	1	3.985	71.29	24812.9
CML220	1	1.925	45.025	5026.19
CML222	1	5.635	88.35	17621.2
CML223	1	4.945	88.99	6357.78
CML224	1	4.7	72.265	5522.74
CML225	2	11.515	304.745	199035
CML226	2	9.735	222.435	163743
CML227	2	7.125	237.03	76928.4
CML229	1	2.685	47	14286.3
CML235	1	6.815	146.2	19715
CML238	1	5.35	98.65	10478.8
CML239	2	10.93	250	114462
CML241	1	5.875	121.1	25170.1
CML243	1	4.435	101.25	12483.7
CML245	2	8.555	189.785	151462
CML247	1	5.35	132.94	8618.09
CML252	1	7.87	119.79	4965.22
CML258	2	6.845	270.265	40403.2
CML259	1	7.245	99.95	8088.33
CML260	2	9.315	282.755	130181
CML261	1	32.2	590.27	39635.2
CML264	2	8.625	217.67	88001.7
CML268	1	27.39	424.85	19748
CML270	1	7.95	99.7	11783
CML271	1	8.5	211.25	20282.2
CML274	1	9.645	159.05	1771.09
CML275	1	11.505	431.15	4091.53
CML277	1	30.55	633.42	25647.2
CML279	1	6.935	128.25	10300.6
CML281	1	5.18	121.465	1650.97
CML282	1	7.16	326.475	7916.44
CML284	1	9.07	252.485	14354.9
CML286	1	6.655	86.22	10342.6
CML287	1	7.68	161.485	38835.5
CML289	1	2.995	40.69	2961.07
CML292	1	8.16	191.405	39000.4
CML295	1	7.315	158.125	6397.67
CML296	2	9.4	159.91	94868.4
CML297	1	3.195	46.595	1227.41
CML303	2	8.99	174.325	110199
CML304	1	36.66	692.4	8602.35
CML308	2	10.455	287.6	175731
CML309	1	41.72	1019.3	22398.1
CML312	1	28.175	669.45	8115.05
CML313	1	42.41	955.7	33019.1
CML320	2	9.66	230.995	136574
CML322	1	40.985	743.61	26950.7
CML323	1	1.52	24.105	5106.27
CML328	1	2.7	68.27	15123.3
CML329	1	NA	NA	2169.7
CML331	1	5.025	73.605	59960
CML332	1	2.69	46.295	42960.8
CML333	2	5.27	153.525	58210.1
CML336	1	6.58	163.18	66753.9
CML337	1	1.645	50.58	16266.2
CML340	1	1.51	34.88	15389.5
CML341	1	NA	NA	9672.38
CML344	1	2.13	38.325	6977.68
CML345	1	3.14	66.97	26782
CML348	1	2.21	80.5	23322.1
CML349	2	9.89	401.95	131613
CML350	1	6.71	126.715	49978.6
CML353	1	4.485	88.21	23463.5
CML355	1	5.55	122.425	53304.5
CML356	1	5.705	103.805	23705.4
CML358	1	1.52	64.025	13204.8
CML359	1	3.635	86.44	10318.1
CML362	1	7.585	143.9	50440
CML365	1	1.585	61.15	10130.6
CML369	1	3.085	79.45	41854.4
CML370	1	2.965	53.23	63866.5
CML371	1	0.88	18.245	8669.92
CML374	1	8.09	284.62	24264.1
CML375	2	6.965	108.615	78621.6
CML377	2	4.815	111.145	31478.3
CML378	1	4.2	82.15	29320.7
CML379	1	4.84	65.52	38407.5
CML384	1	1.58	42.32	5644.81
CML386	2	4.93	187.5	24033.3
CML388	1	1.875	45.54	9583.65
CML389	1	1.735	46.48	9321.58
CML393	1	4.945	113.87	10772.3
CML396	1	5.285	79.17	10079.3
CML398	1	4.78	102.44	8660.41
CML400	1	4.84	63.875	6272.44
CML401	1	6.865	158.95	7917.59
CML402	2	4.605	80.74	47469
CML403	1	4.065	77.1	5411.34
CML405	2	6.825	130.37	75282.6
CML406	1	1.255	24.56	869.119
CML407	1	3.085	61.095	5255.74
CML410	1	7.34	161.5	5791.92
CML411	1	10.605	247.515	23108.8
CML412	2	1.475	32.075	20703.8
CML414	1	8.185	227.8	6023.01
CML416	1	7.49	126.675	5186.26
CML417	1	7.755	142.255	14869.7
CML419	1	7.945	178.425	20502.8
CML421	1	8.95	183.74	31868.4
CML422	2	9.13	235	154376
CML423	1	27.625	344.59	130380
CML425	1	7.475	171.95	9102.1
CML429	2	4.175	101.3	29123.6
CML432	1	7.255	137.12	19045.9
CML436	1	8.165	102.45	21661
CML438	1	7.395	105.32	16135.3
CML440	1	5.66	89.51	10306.5
CML442	1	5.26	196	12031.2
CML444	1	5.085	102.275	13440.1
CML447	1	4.84	80.09	36429.9
CML448	1	4.275	89.96	17572.4
CML449	1	4.475	141.3	30256.4
CML451	1	9.6	150.285	29705.4
CML452	1	2.665	69.94	10882.5
CML453	1	4.77	88.65	9558.29
CML454	1	2.57	49.75	10761.1
CML456	1	6.91	150.85	28224.8
CML458	1	4.255	150.2	10848.5
CML459	1	18.735	669.82	56172.2
CML461	1	7.135	146.385	30798.9
CML463	1	7.255	120.155	18754.6
CML464	1	6.555	124.4	20756.8
CML465	1	40.5	640.05	11614
CML466	1	38.65	690.05	9815.76
CML468	1	36.525	663.2	14827.6
CML471	1	40.515	798.11	13052.3
CML472	1	29.735	916.23	13381.6
CML473	1	8.225	146.375	5364.75
CML476	2	5.325	95.355	63941.9
CML477	1	8.03	140.22	4613.92
CML480	1	10.285	198.85	6551.8
CML482	1	7.985	109.15	3255.84
CML483	2	4.81	171.4	45566.9
CML484	2	1.725	51.29	20486.9
CML490	1	7.975	252.98	3171.06
CML491	1	12.53	330.185	16020.6
CML492	1	0.05	0.72	827.656
CML495	1	5.05	131.45	6607.83
CML499	1	4.06	105.11	1119.35
CML500	1	NA	NA	2013.73
CML502	1	5.365	188.365	3323.23
CML504	1	6.85	161.15	10127.8
CML508	1	8.18	214	4619.25
CML510	1	4.19	176.13	578.565
CML512	1	8.425	224.95	9931.05
CML515	1	7.81	188.11	8654.15
CML516	1	4.195	89.85	7490.2
CML524	1	7.49	161.7	9955.6
CML525	1	6.575	152.555	7668.15
CML528	1	0.12	2.84	1731.09
