# Supplementary material for: Genetic variation among elite inbred lines suggests potential to breed for BNI-capacity in maize
Source: Sci Rep. 2023 Aug 17;13:13422. doi: 10.1038/s41598-023-39720-3 (PMC10435450; doi:10.1038/s41598-023-39720-3)
Supplement: Supplementary file 13 — Supplementary Table 7. [file 41598_2023_39720_MOESM13_ESM.xlsx]

## Sheet: STable 6 Genotypic Data
Supplementary Table S7. Molecular markers (rows) with a unique position (Pos) in a chromosme (Chr) on the reference genome B73v.4, which has been identified for the 250 CMLs (columns)
SNP	Chr	Pos	CML1	CML104	CML105	CML106	CML107	CML108	CML109	CML11	CML113	CML115	CML117	CML118	CML120	CML122	CML123	CML124	CML128	CML13	CML130	CML133	CML134	CML136	CML139	CML140	CML144	CML145	CML147	CML148	CML15	CML150	CML151	CML152	CML157	CML158	CML159	CML16	CML163	CML164	CML165	CML167	CML17	CML172	CML173	CML175	CML176	CML177	CML178
100022835|F|0-11:C>G-11:C>G	1	45222	1	1	1	1	1	1	1	1	1	1	1	1	1	1	1	1	1	1	1	1	1	1	1	1	1	1	1	1	1	1	1	1	1	1	1	1	1	1	1	1	1	1	1	1	1	1	1
4577494|F|0-42:G>T-42:G>T	1	430772	0	0	0	1	1	1	0	0	0	0	1	1	0	0	0	0	0	0	0	1	0	0	0	0	0	0	0	0	0	0	0	0	0	0	0	0	0	0	0	0	0	0	0	0	0	0	0
25003447|F|0-26:A>G-26:A>G	1	560787	0	-	-	-	-	-	0	0	0	0	-	1	0	0	0	0	0	0	0	-	0	-	0	0	-	0	0	-	-	0	0	-	0	0	0	-	-	0	-	0	-	0	0	0	0	-	0
28924470|F|0-32:C>T-32:C>T	1	572417	1	1	1	1	1	1	1	1	1	1	1	1	1	1	-	1	1	1	1	1	1	1	0	1	1	1	1	1	1	1	1	1	1	1	1	1	1	1	1	1	1	1	1	1	1	1	1
2430805|F|0-21:C>T-21:C>T	1	688484	0	0	-	0	0	-	0	0	0	0	0	0	0	0	0	0	0	0	0	0	0	0	0	-	0	1	1	0	-	1	0	0	0	0	0	0	0	0	0	0	0	0	0	0	0	0	0
100022956|F|0-24:T>C-24:T>C	1	1121117	-	1	-	-	1	-	-	-	-	1	-	1	1	-	1	-	1	-	-	-	-	-	-	-	-	-	-	1	-	1	-	-	-	1	-	1	1	-	-	1	-	-	-	-	1	1	-
100026636|F|0-25:A>C-25:A>C	1	1201947	-	-	-	1	1	1	1	1	1	-	-	-	1	1	1	-	0	1	-	-	1	1	1	-	-	-	-	1	-	-	1	-	-	1	1	1	-	-	1	1	1	-	-	-	1	1	1
2519783|F|0-9:G>T-9:G>T	1	2387852	-	0	0	-	0	0	0	0	1	-	0	0	1	-	1	0	0	0	-	0	0	0	0	1	-	0	-	0	0	0	0	0	0	0	-	0	0	0	0	-	0	-	1	0	0	0	1
100064879|F|0-27:C>T-27:C>T	1	2524421	-	-	-	-	-	-	-	0	-	0	-	-	-	-	-	0	-	0	-	-	-	0	-	-	-	0	-	-	0	-	-	-	-	-	-	0	-	0	0	-	0	0	-	0	0	-	0
100064879|F|0-33:G>A-33:G>A	1	2524421	-	-	-	-	-	-	-	0	-	0	-	-	-	-	-	0	-	0	-	-	-	0	-	-	-	0	-	-	0	-	-	-	-	-	-	0	-	0	0	-	0	0	-	0	0	-	0
100079680|F|0-55:A>C-55:A>C	1	2631730	1	1	1	1	1	-	-	-	1	1	1	1	-	1	-	1	1	-	-	1	1	1	1	-	-	1	1	1	1	-	1	1	1	1	1	1	-	1	1	1	1	-	-	1	-	-	1
100079680|F|0-60:T>C-60:T>C	1	2631730	1	1	-	1	-	1	-	-	-	-	-	-	1	-	-	1	1	1	-	1	1	1	1	-	1	1	-	1	1	1	-	1	-	1	1	-	1	1	-	1	1	-	-	1	-	1	1
2447409|F|0-49:T>A-49:T>A	1	2780257	0	-	-	1	1	1	0	1	1	0	1	-	0	-	1	0	-	-	1	1	-	-	-	-	1	1	1	0	1	-	0	1	-	0	0	0	1	-	1	0	-	1	0	1	0	0	1
25947800|F|0-65:A>C-65:A>C	1	2781844	1	0	-	0	0	0	-	0	0	0	0	1	1	1	0	1	1	1	1	0	1	1	0	-	1	1	1	1	-	1	-	-	1	-	1	1	1	0	1	1	-	1	1	1	0	0	1
24025036|F|0-28:G>A-28:G>A	1	2822080	0	0	0	0	0	0	0	0	0	0	0	0	0	0	0	0	0	0	0	0	0	0	0	0	0	0	0	0	0	0	0	0	0	0	0	0	0	0	0	0	0	0	0	0	0	0	0
2503367|F|0-9:A>G-9:A>G	1	2827097	-	0	-	-	-	-	-	1	-	0	-	-	1	0	-	1	0	1	0	-	0	0	-	0	0	1	0	-	-	1	-	-	1	-	1	-	1	0	0	1	-	1	-	0	-	-	0
26085849|F|0-22:A>G-22:A>G	1	2872440	-	-	0	1	1	1	1	0	-	-	1	-	-	-	1	-	-	-	0	1	0	-	-	1	0	1	-	1	0	1	1	1	-	1	-	-	-	0	-	-	0	1	-	1	1	-	1
2597401|F|0-66:A>G-66:A>G	1	2890855	0	-	-	0	0	0	0	0	0	0	0	0	0	1	0	0	-	0	0	0	0	1	0	0	0	1	0	0	1	0	0	1	0	0	1	0	0	0	0	0	0	0	0	0	0	0	0
2597401|F|0-9:A>G-9:A>G	1	2890855	0	0	0	0	0	0	0	0	0	0	0	0	0	-	0	0	0	0	0	0	0	0	0	0	0	-	0	0	-	0	0	-	0	0	-	0	0	0	0	0	0	0	0	0	0	0	0
2460625|F|0-68:C>G-68:C>G	1	2895670	0	1	0	0	0	0	1	-	0	0	0	0	0	1	0	0	0	-	0	0	0	1	1	-	0	0	-	-	0	0	1	0	0	1	0	0	0	0	1	1	-	0	-	1	1	1	1
2547880|F|0-31:C>A-31:C>A	1	2971035	-	-	-	1	1	1	-	-	1	-	1	-	-	0	-	0	0	-	-	1	-	0	-	0	-	1	-	0	-	-	0	-	-	0	-	0	0	-	0	-	0	-	1	-	-	0	-
2547880|F|0-37:C>A-37:C>A	1	2971035	1	0	0	-	-	-	-	1	1	-	-	1	1	0	1	0	0	1	1	-	1	0	1	0	1	-	-	0	0	-	0	1	-	0	-	-	-	1	1	1	0	-	-	1	1	0	1
4577086|F|0-32:C>T-32:C>T	1	2989969	0	-	-	0	0	0	0	0	0	0	0	0	0	0	0	0	0	0	0	0	0	0	0	0	0	0	0	0	0	0	0	0	0	0	0	0	0	0	0	0	0	0	0	0	0	0	0
4577086|F|0-65:A>G-65:A>G	1	2989969	0	0	0	0	0	0	0	0	0	0	0	0	0	0	0	0	0	0	0	0	0	0	0	0	0	0	0	0	0	0	0	0	0	0	0	0	0	0	0	0	0	0	0	0	0	0	0
2396077|F|0-29:C>A-29:C>A	1	3052078	0	0	0	0	0	0	-	1	0	-	0	0	0	0	0	-	0	0	0	0	0	0	0	0	0	-	0	-	0	-	0	-	0	0	0	-	0	0	1	0	0	-	0	1	-	1	1
2396077|F|0-55:A>G-55:A>G	1	3052078	0	-	-	0	0	0	-	-	0	1	0	0	0	0	0	1	0	0	0	0	-	0	0	0	0	1	0	-	-	1	0	-	0	0	0	-	0	0	-	0	0	1	0	-	0	-	-
16727327|F|0-53:A>G-53:A>G	1	3109334	1	1	1	1	1	1	1	1	1	1	1	1	1	1	1	1	1	1	1	1	1	1	1	-	0	1	1	1	1	1	1	1	1	1	1	1	1	1	1	1	1	1	-	1	1	1	1
16727328|F|0-14:C>T-14:C>T	1	3109334	1	1	1	1	1	1	-	1	1	1	1	1	1	1	1	1	-	1	1	1	1	1	1	1	-	1	1	1	1	1	1	1	1	1	1	1	1	1	1	1	1	1	-	1	1	1	1
25004362|F|0-43:T>C-43:T>C	1	3126643	-	-	-	-	-	-	-	-	-	-	-	0	0	-	-	0	1	0	-	-	-	-	-	1	1	-	0	0	-	-	0	0	0	0	-	0	-	-	0	-	0	-	-	-	-	-	-
25004362|F|0-66:A>G-66:A>G	1	3126643	1	1	1	-	1	-	1	1	-	-	-	0	0	1	1	0	-	0	1	-	-	1	1	-	-	1	0	0	1	-	0	0	0	0	-	0	-	-	0	1	0	-	-	-	1	-	-
24028388|F|0-42:T>C-42:T>C	1	3133667	1	-	-	1	-	1	1	-	0	1	1	-	-	1	-	-	-	0	1	1	1	1	1	0	0	-	0	-	-	1	-	0	0	-	1	1	1	-	0	1	1	1	-	1	-	1	1
26087325|F|0-34:A>G-34:A>G	1	3133667	1	0	-	1	0	1	1	0	0	1	1	1	0	1	0	-	1	-	1	1	1	1	1	-	-	0	-	0	0	1	-	-	-	-	1	-	1	1	0	1	1	1	0	1	0	1	1
28925791|F|0-44:A>C-44:A>C	1	3133667	1	-	-	1	-	1	1	-	-	1	1	1	-	1	-	0	1	-	1	1	1	1	1	-	-	-	-	-	-	1	0	-	-	0	1	1	1	1	-	1	1	1	-	1	-	1	1
4581856|F|0-44:G>C-44:G>C	1	3135915	-	1	-	1	-	-	-	0	0	0	-	-	-	-	1	-	0	-	1	-	-	-	1	0	-	-	0	-	-	-	0	0	-	0	-	1	1	0	0	-	-	-	0	0	0	0	0
4581856|F|0-9:A>G-9:A>G	1	3135915	-	1	1	-	1	-	-	0	0	0	-	1	-	1	-	-	1	-	-	-	-	1	1	-	1	1	0	-	1	-	0	0	-	0	1	1	1	0	0	1	-	-	0	0	0	0	0
2448268|F|0-28:G>T-28:G>T	1	3230793	0	0	0	0	0	-	-	-	0	-	0	0	0	0	0	0	0	0	-	0	0	0	-	0	0	0	0	0	0	0	0	-	0	0	0	0	-	0	-	0	0	0	0	0	-	0	0
2448268|F|0-45:G>A-45:G>A	1	3230793	0	0	0	0	0	-	-	-	0	-	0	0	0	0	0	0	-	0	1	0	0	0	-	0	0	0	0	0	0	0	0	-	0	0	-	0	-	0	-	0	0	0	0	0	-	0	0
2532123|F|0-49:A>G-49:A>G	1	3233115	0	-	-	0	0	0	0	-	0	0	0	-	0	0	0	0	0	0	0	-	0	0	0	0	0	0	0	-	0	0	0	0	0	-	0	0	0	0	0	0	0	0	0	0	0	0	0
2572499|F|0-63:G>A-63:G>A	1	3233115	1	-	-	1	1	1	1	-	1	1	1	-	1	1	1	1	1	1	1	-	1	1	1	1	1	1	1	0	1	1	1	1	1	-	1	1	1	1	1	1	1	1	1	1	1	1	1
100019360|F|0-46:G>A-46:G>A	1	3280294	0	-	-	-	-	0	0	0	0	0	0	-	-	0	0	0	0	0	1	0	0	0	-	0	-	0	0	0	0	0	-	-	0	0	0	0	0	0	0	0	0	0	-	0	0	-	-
2504566|F|0-31:A>C-31:A>C	1	3288603	0	-	-	-	0	0	0	0	0	-	0	-	0	0	-	-	-	-	-	-	0	0	-	-	-	0	-	-	-	-	0	-	-	-	-	0	0	0	0	0	-	-	0	-	0	0	0
4582829|F|0-19:T>G-19:T>G	1	3292121	0	0	0	0	0	-	0	0	0	0	0	0	0	1	0	0	-	0	-	0	0	1	1	0	0	0	-	0	0	1	-	-	0	-	0	0	0	0	0	0	0	1	0	0	-	-	0
2527708|F|0-33:G>A-33:G>A	1	3369449	0	0	0	0	0	0	0	0	0	0	0	0	0	0	0	0	0	0	0	0	0	0	0	0	0	0	0	0	0	0	0	0	0	0	0	-	0	0	0	0	0	0	0	0	0	0	0
2505709|F|0-38:G>A-38:G>A	1	3444799	-	0	-	0	-	0	0	0	-	0	-	-	0	-	0	0	0	0	0	0	0	-	1	-	0	0	0	0	0	0	0	0	0	0	-	-	0	0	0	0	0	0	0	0	0	0	-
2375736|F|0-6:T>C-6:T>C	1	3486635	0	0	0	0	0	0	0	0	0	0	0	0	0	0	0	0	0	0	0	0	0	0	0	0	0	0	0	0	0	0	0	0	0	0	0	-	0	0	0	0	1	0	0	0	0	0	0
25947950|F|0-19:T>G-19:T>G	1	3487077	1	1	1	-	-	0	-	-	1	1	-	0	0	1	-	1	-	-	1	-	1	1	0	1	0	0	0	0	1	1	1	1	0	1	1	-	0	1	-	-	0	-	1	0	1	1	0
2510954|F|0-20:C>T-20:C>T	1	3543332	0	0	0	0	0	0	0	-	0	0	0	0	-	0	0	0	-	0	0	0	0	0	0	0	0	-	0	0	0	-	0	-	0	0	0	0	0	0	0	-	0	0	-	0	0	0	0
2389485|F|0-67:A>G-67:A>G	1	3574835	-	0	0	1	-	0	1	1	1	1	1	1	1	1	0	1	-	1	-	1	0	0	-	1	0	1	-	1	-	-	-	-	-	-	0	-	-	1	0	-	-	-	1	-	-	0	-
2452503|F|0-53:A>G-53:A>G	1	3651592	0	0	0	-	0	0	0	0	0	0	0	0	0	0	0	0	-	0	0	0	0	0	0	0	0	0	0	0	0	0	0	0	0	0	0	0	-	0	0	0	0	0	-	0	0	0	0
2576225|F|0-18:A>C-18:A>C	1	3657979	0	0	0	0	0	0	0	0	0	0	0	0	0	0	0	0	0	0	1	0	0	0	-	0	0	0	0	0	0	0	0	0	0	0	0	0	1	0	0	1	0	0	0	0	0	0	0
29627790|F|0-50:C>T-50:C>T	1	3657979	1	1	1	1	1	1	1	1	1	1	1	1	1	1	1	1	1	1	-	1	1	1	1	1	1	1	1	1	1	1	1	1	1	1	1	1	-	1	1	-	1	1	1	1	1	1	1
2533742|F|0-37:C>A-37:C>A	1	3742980	0	0	0	0	0	0	0	0	0	0	0	0	0	0	0	0	0	0	0	0	-	0	0	0	0	0	0	0	0	0	0	0	0	0	0	0	0	0	0	0	0	0	0	0	0	0	0
2409057|F|0-21:T>G-21:T>G	1	3806582	0	0	0	0	0	0	-	0	-	0	0	0	0	-	0	0	0	0	1	0	1	0	0	1	0	0	0	0	0	0	-	1	1	1	0	0	0	1	0	1	1	1	0	1	0	1	1
2409057|F|0-38:C>T-38:C>T	1	3806582	0	0	0	0	0	0	1	0	1	0	0	0	0	1	0	0	-	0	-	0	-	0	0	-	0	0	0	0	0	0	-	-	-	-	0	0	0	-	0	-	-	-	0	-	0	-	-
2409057|F|0-44:G>A-44:G>A	1	3806582	0	0	0	0	0	0	-	0	-	0	0	0	0	-	0	0	0	0	-	0	-	0	0	-	0	0	0	0	0	0	-	-	-	-	0	0	0	-	0	-	-	-	0	-	0	-	-
2442865|F|0-31:G>C-31:G>C	1	3808148	1	0	-	0	-	-	0	-	-	-	0	-	-	-	0	-	0	-	-	0	-	-	-	1	-	-	-	0	1	0	0	1	1	0	-	-	0	-	-	-	0	0	0	1	-	0	1
2449042|F|0-16:C>T-16:C>T	1	3808148	-	-	-	-	-	0	-	0	0	0	-	1	0	0	-	0	-	1	1	-	0	0	0	-	0	0	1	0	-	-	-	-	-	-	1	-	-	1	0	0	-	-	-	-	1	-	-
2432090|F|0-16:C>A-16:C>A	1	3809721	0	0	0	0	0	-	-	-	0	-	0	1	-	-	0	-	0	-	0	0	0	-	0	0	-	-	-	0	0	-	0	0	0	0	0	0	0	0	0	0	0	-	0	0	0	0	0
2528590|F|0-34:A>G-34:A>G	1	3851024	0	0	-	-	0	0	0	0	0	0	-	-	0	0	0	0	0	0	1	-	-	0	0	-	0	0	-	0	0	0	1	-	-	1	0	0	0	0	-	0	-	-	0	-	0	0	0
2438493|F|0-28:G>T-28:G>T	1	3851126	0	0	0	-	0	0	0	0	0	0	-	1	0	0	0	0	0	0	0	-	-	0	0	-	0	0	0	0	0	0	0	-	-	0	0	-	0	0	-	0	1	0	0	-	0	0	0
2438493|F|0-33:G>C-33:G>C	1	3851126	0	0	0	1	0	0	0	0	0	0	1	-	0	0	0	0	0	0	0	1	-	0	0	1	0	0	0	0	0	0	0	1	1	0	0	0	0	0	0	0	-	0	0	1	0	0	0
34753153|F|0-47:C>T-47:C>T	1	3912604	1	-	-	-	1	1	1	-	-	-	-	1	-	1	-	-	-	1	-	0	1	0	-	1	1	-	1	-	-	-	-	1	1	-	1	1	1	-	1	1	-	1	-	1	-	1	1
100019185|F|0-35:C>T-35:C>T	1	3965567	1	1	-	1	1	-	1	1	1	1	-	-	-	1	-	1	1	1	1	1	-	1	-	1	1	1	1	1	1	-	1	1	1	-	1	1	1	-	-	-	1	1	1	-	-	1	-
2436434|F|0-59:A>G-59:A>G	1	3983929	0	-	-	0	-	-	0	0	0	1	0	0	-	0	0	0	0	0	-	0	0	-	0	0	0	0	0	0	0	1	0	-	0	-	0	0	0	-	0	0	-	0	0	0	-	-	-
2389396|F|0-16:A>G-16:A>G	1	4113200	0	0	-	0	0	0	-	0	0	0	0	-	-	0	0	0	0	0	-	0	-	0	-	0	0	0	0	0	0	0	0	0	0	0	0	0	-	-	-	-	-	0	0	-	0	0	0
2389396|F|0-35:G>C-35:G>C	1	4113200	0	-	1	0	-	0	-	0	-	0	0	1	1	0	0	0	0	0	1	0	1	0	1	0	0	0	0	0	-	0	0	0	0	0	0	0	1	1	1	1	1	0	0	1	0	0	0
35388108|F|0-18:A>G-18:A>G	1	4139107	-	0	0	-	0	-	-	0	-	1	-	0	1	-	-	-	0	0	0	0	-	0	0	-	0	0	0	0	-	0	-	-	-	-	-	0	0	0	0	-	-	1	-	0	-	-	1
29627851|F|0-55:G>T-55:G>T	1	4236034	0	0	-	-	0	-	-	0	0	-	1	-	0	0	0	1	0	0	0	1	-	-	0	0	0	0	0	0	0	0	0	0	0	0	0	0	0	0	0	0	-	0	-	-	0	-	0
4588536|F|0-24:C>T-24:C>T	1	4254524	0	0	0	0	0	0	0	0	0	-	0	0	0	0	0	0	0	0	0	0	0	0	0	-	0	-	0	0	-	0	0	0	-	0	0	0	0	0	-	-	0	0	0	0	0	0	0
4588536|F|0-44:T>C-44:T>C	1	4254524	0	0	0	0	0	0	0	0	0	-	0	0	0	0	0	0	0	0	0	0	0	0	0	-	0	-	0	0	-	0	-	0	-	0	0	0	0	0	-	-	0	0	0	0	0	0	0
4588536|F|0-9:A>C-9:A>C	1	4254524	0	-	0	0	0	0	0	0	0	1	0	0	0	0	0	0	0	0	0	0	0	0	0	1	0	1	0	0	1	0	0	0	1	0	0	0	0	0	1	1	0	0	0	0	0	0	0
2521033|F|0-39:C>T-39:C>T	1	4343035	0	0	1	0	1	0	0	0	0	-	-	0	0	0	0	0	-	0	0	0	0	0	0	-	0	-	0	0	-	0	0	-	-	0	0	0	0	-	0	0	0	0	0	-	0	0	0
2521033|F|0-54:C>T-54:C>T	1	4343035	0	0	-	0	-	0	0	0	0	-	0	0	0	0	0	0	-	0	0	0	0	0	0	-	0	-	0	0	-	0	0	-	-	0	0	0	0	-	0	0	0	0	0	-	0	0	0
2521033|F|0-57:T>C-57:T>C	1	4343035	0	0	-	0	-	0	0	0	0	1	0	0	0	0	0	0	-	0	0	0	0	0	0	1	0	1	0	0	-	0	0	-	1	0	0	0	0	-	0	0	0	0	0	1	0	0	0
24026922|F|0-11:T>A-11:T>A	1	4350173	-	0	-	-	1	0	1	0	1	-	0	-	1	-	0	1	1	0	0	0	-	1	-	1	0	1	0	1	0	0	1	-	1	1	0	1	1	1	1	-	-	0	-	1	-	1	-
2429497|F|0-15:C>G-15:C>G	1	4351306	1	0	1	0	-	0	0	0	0	-	0	1	0	1	1	0	0	0	0	0	1	0	1	0	0	0	0	0	1	0	0	1	0	0	1	0	0	0	0	0	0	0	0	0	1	0	-
2429497|F|0-19:T>C-19:T>C	1	4351306	-	0	-	0	0	0	0	0	0	-	0	-	0	-	-	0	0	0	0	0	-	0	-	0	0	0	0	0	-	0	0	-	0	0	-	0	0	0	0	0	0	0	0	0	-	0	1
26083775|F|0-39:A>G-39:A>G	1	4403200	0	-	-	0	1	-	-	1	1	-	0	0	-	0	-	1	1	1	-	0	0	1	0	1	1	1	-	1	-	-	-	0	1	1	-	0	1	1	1	1	-	-	-	1	0	1	-
2404018|F|0-51:T>A-51:T>A	1	4406210	-	1	1	1	-	-	0	0	-	1	1	1	0	1	1	0	-	0	-	1	1	0	1	0	0	0	-	-	1	0	0	1	0	0	1	-	0	0	0	0	0	-	-	0	1	0	1
24024431|F|0-59:G>T-59:G>T	1	4418230	1	1	1	1	1	1	1	1	1	1	1	1	1	1	1	1	1	1	1	1	1	1	1	1	1	1	1	1	1	1	1	1	1	1	1	1	1	1	1	1	1	1	1	1	1	1	1
29625883|F|0-40:G>A-40:G>A	1	4497000	0	0	-	-	-	-	0	0	0	1	0	0	0	0	0	0	0	0	-	0	0	-	0	-	0	0	-	-	0	0	0	0	0	0	0	0	0	-	0	0	0	0	0	1	0	0	-
29625883|F|0-53:C>T-53:C>T	1	4497000	0	0	-	-	-	1	0	0	0	-	0	0	0	0	0	0	0	0	-	0	0	-	0	-	0	0	-	-	0	0	0	0	0	0	0	0	0	-	0	0	0	0	0	-	0	0	-
2537594|F|0-29:A>G-29:A>G	1	4500296	0	0	0	0	0	-	1	0	0	0	0	-	-	1	-	1	0	0	0	0	0	0	1	-	0	-	0	-	-	-	1	0	-	1	-	-	0	-	0	0	0	-	0	-	-	0	-
2455374|F|0-5:G>A-5:G>A	1	4591300	-	-	-	-	-	-	-	0	-	-	-	1	-	-	0	0	0	-	0	-	0	0	-	0	0	0	0	0	-	-	0	0	0	0	-	-	0	-	0	-	-	-	1	0	0	-	0
2455374|F|0-55:C>T-55:C>T	1	4591300	-	-	-	-	-	-	-	0	0	-	-	-	-	-	0	0	0	-	0	-	0	0	-	0	0	0	0	0	-	-	0	0	0	0	-	-	0	1	0	-	-	-	-	0	0	-	0
4577166|F|0-24:T>C-24:T>C	1	4716895	-	-	-	1	0	-	0	0	1	0	1	0	0	0	1	-	0	0	0	1	0	0	-	-	0	-	0	-	0	1	-	1	-	0	0	0	0	1	0	0	0	1	0	0	1	-	0
4577166|F|0-28:A>G-28:A>G	1	4716895	-	0	0	0	0	-	0	0	0	0	-	0	0	0	0	-	0	0	0	-	0	0	0	-	0	-	0	-	0	-	0	-	-	0	0	0	0	-	0	0	0	-	0	0	-	-	0
2454400|F|0-31:C>G-31:C>G	1	4722005	-	-	1	1	1	-	-	0	-	1	0	0	-	1	-	-	0	0	1	0	-	1	1	-	0	-	1	-	0	0	1	1	-	-	1	0	-	0	-	1	1	-	-	1	-	-	-
28924465|F|0-25:C>A-25:C>A	1	4726767	0	0	0	0	0	0	0	0	0	0	0	0	0	0	0	0	0	0	0	0	0	0	0	0	0	0	0	0	0	-	0	0	0	0	0	0	0	0	0	0	0	0	0	0	0	0	0
28924465|F|0-40:G>T-40:G>T	1	4726767	0	0	0	0	0	0	0	0	0	0	0	0	0	0	0	0	0	0	0	0	0	0	0	0	0	0	0	0	0	0	0	0	0	0	0	0	0	0	0	0	0	0	0	0	0	0	0
2470013|F|0-31:C>T-31:C>T	1	4735671	0	0	1	1	1	0	-	0	0	0	0	0	0	0	-	-	-	-	0	0	-	-	-	-	0	-	-	-	-	0	-	-	-	-	-	0	0	0	0	-	0	0	0	-	0	-	-
2470013|F|0-46:G>C-46:G>C	1	4735671	0	0	-	-	-	0	-	0	0	0	0	0	0	0	-	-	-	0	0	0	-	-	-	-	0	-	-	-	-	0	-	-	-	-	-	0	0	0	0	-	0	0	0	1	0	-	-
2470013|F|0-9:A>G-9:A>G	1	4735671	0	0	-	-	-	0	-	0	0	0	0	0	0	0	1	1	-	0	0	0	1	1	-	1	0	1	-	-	-	0	-	-	1	-	-	0	0	0	0	1	0	0	0	-	0	-	-
100040288|F|0-47:T>G-47:T>G	1	4834823	1	1	-	-	1	-	1	1	1	1	1	-	1	1	1	1	-	1	-	1	1	1	1	-	1	-	-	-	1	1	1	1	-	-	1	1	1	1	1	1	-	1	-	1	1	1	-
2378159|F|0-17:T>G-17:T>G	1	4834823	1	-	0	0	-	0	1	1	-	1	1	0	1	1	1	1	0	-	0	1	1	1	-	0	1	0	0	0	1	1	-	-	0	0	1	-	1	-	1	1	0	1	0	1	-	1	0
2479790|F|0-13:C>G-13:C>G	1	4838041	0	0	1	1	-	0	0	0	1	0	0	0	0	0	0	0	0	-	0	0	0	0	0	0	0	0	-	0	0	0	1	-	0	1	0	-	0	0	0	0	0	0	1	0	1	0	1
2479790|F|0-65:G>T-65:G>T	1	4838041	0	0	-	-	0	0	0	0	-	0	0	0	0	0	0	0	0	0	0	0	0	0	0	0	0	0	0	0	0	0	-	0	0	-	0	0	0	0	0	0	0	0	-	0	-	0	-
2555771|F|0-29:G>C-29:G>C	1	4886354	1	-	0	0	-	-	0	-	-	1	1	1	1	-	0	0	1	0	0	1	1	1	-	-	-	-	-	1	1	1	1	1	-	1	1	-	-	1	1	0	1	0	0	-	1	0	1
25948513|F|0-37:G>A-37:G>A	1	4886354	1	1	-	-	1	-	-	0	1	1	1	1	1	-	-	-	1	0	-	1	1	1	-	-	0	-	0	1	1	1	1	1	-	1	1	1	-	1	1	-	1	-	-	-	1	-	1
2523062|F|0-25:A>T-25:A>T	1	4886420	-	0	0	0	0	-	0	0	0	-	-	1	-	-	0	0	-	0	0	-	-	-	-	-	-	-	0	0	-	-	-	-	-	-	-	0	0	-	0	0	-	0	0	-	-	0	-
2545963|F|0-12:C>T-12:C>T	1	4889921	0	0	0	0	0	0	0	0	0	0	0	0	0	0	0	0	0	0	0	0	0	0	0	0	0	0	0	0	0	0	-	-	0	-	0	0	0	0	0	0	0	-	0	0	-	0	0
2545963|F|0-20:C>G-20:C>G	1	4889921	0	0	0	0	0	0	0	0	0	0	0	0	0	0	0	0	0	0	0	0	0	0	0	0	0	0	0	0	0	0	-	-	0	-	0	0	0	0	0	0	0	-	0	0	-	0	0
100019601|F|0-10:T>G-10:T>G	1	4897093	1	-	-	-	0	-	0	0	0	-	-	-	0	-	0	0	-	0	0	-	-	0	-	0	-	0	0	-	0	-	-	-	0	1	1	-	-	-	0	1	-	1	-	0	-	0	0
2484600|F|0-10:C>G-10:C>G	1	4907498	0	-	-	-	-	-	1	0	-	-	0	0	0	0	0	0	0	0	-	0	0	0	0	0	0	0	0	-	0	0	0	-	0	0	-	-	0	-	-	0	-	0	-	0	-	0	-
2484600|F|0-15:A>G-15:A>G	1	4907498	0	-	-	-	-	-	-	0	-	-	0	0	0	0	0	0	0	0	-	0	0	0	0	0	0	0	0	-	0	0	0	-	0	0	-	-	0	-	-	0	-	0	-	0	-	0	-
2484600|F|0-32:G>T-32:G>T	1	4907498	0	-	1	1	1	1	-	0	-	1	0	0	0	0	0	0	-	0	-	0	0	0	0	0	0	0	0	-	0	0	-	1	0	0	1	-	0	1	-	0	-	0	-	0	1	0	-
2484600|F|0-62:G>A-62:G>A	1	4907498	0	1	-	-	1	-	-	0	1	-	0	0	0	0	0	0	0	0	1	0	0	0	0	0	0	0	0	1	0	0	0	-	0	0	-	1	0	-	1	0	1	0	1	0	-	0	1
2400029|F|0-50:C>A-50:C>A	1	4910449	-	0	0	0	0	0	0	1	0	-	-	-	-	-	0	0	0	1	-	-	-	-	-	0	1	-	1	0	-	-	1	-	-	1	1	-	0	-	-	-	-	0	-	-	-	-	-
2400029|F|0-57:A>C-57:A>C	1	4910449	-	0	0	0	0	0	0	-	0	-	1	1	-	1	0	0	0	-	1	1	1	-	1	0	-	-	-	1	1	-	-	-	-	-	-	1	0	-	1	1	1	0	-	1	-	-	-
29630766|F|0-9:A>G-9:A>G	1	5108161	-	-	-	-	-	-	0	-	1	-	-	-	1	1	-	-	-	-	1	-	-	-	1	-	-	-	-	0	-	1	1	1	-	0	1	-	1	-	1	-	-	-	-	-	1	-	1
100065003|F|0-63:G>A-63:G>A	1	5119324	1	-	0	0	-	0	0	-	-	-	-	1	0	-	0	0	0	-	0	-	0	0	0	0	-	-	-	0	-	-	-	-	-	-	0	0	0	-	1	0	0	-	0	0	0	-	0
100065003|F|0-64:T>G-64:T>G	1	5119324	-	1	-	0	1	0	0	1	1	-	-	-	0	1	0	0	-	1	0	1	0	0	-	0	1	1	-	0	1	1	1	1	1	-	0	-	0	1	-	0	0	-	0	0	0	-	0
2556000|F|0-28:C>T-28:C>T	1	5119390	1	0	0	0	0	0	0	0	0	1	0	-	0	-	0	0	0	0	0	0	0	0	0	0	0	-	0	0	0	0	0	0	0	0	0	-	0	0	1	0	-	0	0	0	0	1	0
2384603|F|0-68:C>A-68:C>A	1	5124223	1	1	-	-	-	-	-	1	-	-	-	-	-	1	-	-	1	-	-	-	-	1	-	-	-	-	-	-	1	-	-	-	-	-	-	-	-	-	1	-	-	-	-	-	-	-	-
2411935|F|0-20:G>A-20:G>A	1	5124355	1	-	0	0	0	1	-	-	0	-	-	0	0	-	-	-	-	-	-	-	-	1	-	-	-	0	-	0	0	-	-	0	0	1	1	0	0	-	0	0	0	0	1	0	-	-	-
29618176|F|0-28:A>C-28:A>C	1	5162517	0	0	-	-	0	0	0	-	0	0	0	-	-	-	-	0	1	0	0	0	0	0	-	0	0	-	0	-	0	-	0	0	-	0	0	0	0	-	0	0	-	0	0	0	-	0	0
29620810|F|0-5:G>C-5:G>C	1	5170498	-	-	-	0	0	-	0	-	0	-	0	0	0	0	0	0	-	0	0	0	0	-	0	0	0	0	0	0	0	0	-	-	0	0	-	0	0	0	0	-	0	-	-	0	-	0	-
34680126|F|0-36:T>A-36:T>A	1	5170498	-	-	-	1	1	-	1	-	1	-	1	1	1	1	1	1	-	1	1	1	1	-	1	1	1	1	1	1	1	1	-	-	1	1	-	1	1	1	1	-	1	-	-	1	-	1	-
2544776|F|0-65:A>G-65:A>G	1	5205418	0	0	0	0	1	-	-	0	0	0	-	1	-	-	0	0	1	0	0	-	-	1	0	-	0	0	-	0	0	-	0	0	0	0	-	0	-	-	-	-	0	0	0	-	-	-	0
100021713|F|0-46:T>C-46:T>C	1	5205803	-	1	1	1	1	1	1	1	1	1	-	-	1	1	-	1	-	1	-	-	-	1	1	-	1	-	1	1	1	1	1	-	-	1	-	1	1	1	-	1	-	1	-	-	1	-	-
2523713|F|0-47:G>C-47:G>C	1	5464540	0	0	0	0	0	0	-	0	0	0	0	0	0	0	0	0	-	-	0	0	0	0	0	0	0	0	-	-	0	-	-	-	0	-	0	1	0	0	0	0	-	0	-	0	-	-	0
2535171|F|0-13:T>G-13:T>G	1	5492631	0	0	0	0	-	-	-	-	0	-	-	-	-	0	-	-	-	0	-	-	0	0	0	0	0	0	0	-	0	-	-	-	0	-	0	-	0	-	-	0	-	0	-	-	-	0	-
100059366|F|0-44:T>C-44:T>C	1	5532634	-	-	-	-	-	-	-	-	-	-	-	1	-	-	-	1	-	-	-	-	-	1	-	-	-	-	1	-	-	1	-	-	1	-	-	1	-	-	-	-	1	-	-	1	-	-	-
29626603|F|0-16:G>T-16:G>T	1	5538440	0	0	0	0	0	0	0	-	-	0	0	0	0	-	0	-	0	0	0	0	0	-	-	0	0	0	0	-	0	0	0	0	-	0	0	0	0	0	0	0	1	-	-	0	-	0	0
29626603|F|0-40:G>A-40:G>A	1	5538440	0	0	0	0	0	0	0	-	-	0	0	0	0	-	0	-	0	0	0	0	0	-	-	0	0	0	0	-	0	0	0	0	-	0	0	0	0	0	0	0	-	-	-	0	-	0	0
29626603|F|0-68:C>A-68:C>A	1	5538440	0	0	0	0	0	0	0	-	-	0	0	0	0	-	0	-	0	0	0	0	0	-	-	0	0	0	0	-	0	0	0	0	-	0	0	0	0	0	0	0	-	-	-	0	-	0	0
2593748|F|0-23:G>A-23:G>A	1	5602902	0	1	1	1	1	0	-	0	0	-	1	-	-	0	1	-	-	1	-	1	-	0	-	-	0	-	0	-	-	0	0	0	-	0	-	-	0	-	1	-	-	-	0	-	0	-	-
100074561|F|0-64:C>A-64:C>A	1	5604725	-	-	1	1	1	-	-	-	-	-	1	1	-	-	0	-	0	1	1	1	-	-	-	-	0	-	0	-	1	-	-	-	-	-	-	0	1	-	-	1	-	0	-	1	1	1	-
2535986|F|0-57:G>A-57:G>A	1	5604725	-	1	1	1	1	-	0	0	-	-	1	1	0	-	-	-	-	1	1	1	-	-	-	0	-	0	-	1	1	-	-	-	-	-	-	-	1	-	-	1	-	-	1	1	1	1	0
2462467|F|0-26:T>C-26:T>C	1	5698032	0	-	-	-	0	-	-	-	-	-	0	1	-	-	-	0	1	-	0	0	0	-	-	1	0	1	-	1	1	-	-	-	0	0	-	-	0	-	0	0	-	-	1	-	1	-	1
2384782|F|0-21:G>T-21:G>T	1	5709184	0	0	0	0	-	-	-	-	0	-	-	0	-	-	-	0	0	0	0	-	-	-	-	-	-	-	-	-	0	0	0	0	-	0	-	0	0	-	-	-	0	-	-	0	-	-	-
2566412|F|0-18:C>T-18:C>T	1	5724133	-	0	-	0	0	0	0	0	-	0	0	-	-	-	-	-	-	-	-	0	0	0	-	0	-	1	-	0	-	0	0	0	-	-	-	-	-	0	-	-	-	-	0	-	-	-	1
100020570|F|0-26:C>A-26:C>A	1	5803418	0	0	0	0	-	0	0	0	0	0	0	-	0	0	0	0	0	0	0	0	0	0	0	0	0	0	0	0	0	0	0	0	0	0	0	0	0	0	0	0	0	0	0	0	0	0	0
2441590|F|0-18:G>T-18:G>T	1	5815735	0	-	-	-	0	0	-	-	0	-	0	-	-	-	0	-	0	-	0	0	0	0	-	-	-	-	-	1	0	-	0	-	-	-	-	-	-	1	-	1	-	-	-	0	-	1	-
2441590|F|0-56:C>T-56:C>T	1	5815735	0	-	-	-	0	0	-	-	0	-	0	-	-	-	0	-	0	-	0	0	0	0	-	-	-	-	-	-	0	1	0	-	-	-	-	-	-	-	-	-	-	-	-	0	-	-	-
2441590|F|0-8:G>T-8:G>T	1	5815735	0	-	1	-	0	0	-	-	0	1	0	-	-	-	0	-	0	1	0	0	0	0	-	1	-	-	1	-	-	-	0	-	1	-	-	1	-	-	-	-	-	-	1	0	1	-	-
2405922|F|0-28:A>G-28:A>G	1	5818417	1	1	1	1	-	1	1	1	1	1	-	-	1	-	-	-	-	1	1	-	1	1	1	1	1	1	1	1	1	-	1	-	1	-	-	1	1	-	-	-	1	1	1	-	1	1	1
2443282|F|0-44:T>C-44:T>C	1	5818417	0	0	0	0	1	0	1	0	0	0	1	-	0	1	1	1	1	0	0	1	0	0	1	0	0	0	0	0	0	1	-	1	0	1	1	0	0	-	1	1	0	0	0	1	0	0	0
2436497|F|0-19:T>A-19:T>A	1	5886977	0	0	0	-	0	-	-	-	0	0	0	0	-	0	0	0	0	0	-	0	0	0	0	-	0	0	0	0	0	0	0	-	-	0	0	0	0	1	0	0	0	-	0	0	-	-	0
2436497|F|0-24:T>C-24:T>C	1	5886977	0	0	0	-	0	-	-	-	0	0	0	0	-	0	0	0	0	0	-	0	0	0	0	1	0	0	0	0	0	0	-	1	-	0	0	0	0	-	0	0	0	1	0	0	-	-	0
2436497|F|0-28:C>T-28:C>T	1	5886977	0	0	0	-	0	-	-	1	0	0	0	0	-	0	0	0	0	0	1	0	0	0	0	-	0	0	0	0	0	0	0	-	1	0	0	0	0	-	0	0	0	-	0	0	1	-	0
25946462|F|0-59:T>C-59:T>C	1	5887182	1	1	1	1	1	1	1	1	1	1	1	1	1	1	1	1	1	1	1	1	1	1	1	1	0	1	1	1	1	1	1	1	1	0	1	1	1	1	1	1	1	1	0	1	1	1	1
29627969|F|0-25:T>C-25:T>C	1	5887182	1	1	1	1	1	1	1	1	1	1	1	1	1	1	1	1	1	1	1	1	1	1	1	1	-	1	1	1	1	1	1	1	1	-	1	1	1	1	1	1	1	1	-	1	1	1	1
26085828|F|0-35:G>A-35:G>A	1	5887872	0	0	0	-	0	-	0	0	0	-	0	0	0	0	0	0	0	-	-	0	0	-	0	-	-	0	0	-	0	0	0	-	0	-	0	-	0	0	0	0	1	-	0	0	1	0	0
100053664|F|0-9:T>C-9:T>C	1	5903543	0	0	0	0	0	0	0	0	0	0	0	0	0	0	0	0	0	0	0	0	0	0	0	0	0	0	0	0	0	0	0	0	0	-	0	0	0	0	0	0	0	0	0	0	0	0	0
25002814|F|0-34:G>T-34:G>T	1	5903921	1	0	0	0	0	0	0	0	0	0	0	0	0	0	0	0	0	0	0	0	0	0	0	0	0	0	0	0	0	1	0	0	0	0	0	0	0	0	0	0	0	0	0	0	0	0	0
2464056|F|0-60:T>C-60:T>C	1	5945998	0	0	0	-	0	0	0	0	0	0	0	0	0	0	0	0	0	0	0	0	0	-	0	1	0	0	0	0	-	0	-	0	-	0	0	0	0	0	0	0	1	0	0	-	0	0	0
100045677|F|0-35:G>A-35:G>A	1	5946588	0	0	-	-	0	0	0	-	0	1	0	0	-	0	-	0	0	0	0	0	0	0	0	-	0	0	0	-	-	0	0	0	0	0	0	0	0	1	0	0	0	0	0	0	0	0	-
2537794|F|0-5:A>G-5:A>G	1	5946588	1	1	-	-	1	1	1	-	1	-	1	1	-	1	-	1	1	1	1	1	1	1	1	-	1	1	1	0	-	1	1	1	1	1	1	1	1	-	1	1	1	1	1	1	1	1	-
4585060|F|0-15:A>C-15:A>C	1	6022551	0	0	0	0	0	0	0	1	0	0	0	-	0	0	0	0	1	0	0	0	0	1	0	-	0	0	0	-	0	0	-	0	1	0	1	0	1	0	0	1	-	1	0	1	1	0	1
4585060|F|0-61:T>C-61:T>C	1	6022551	0	0	0	0	0	0	0	-	0	0	0	0	0	0	0	0	-	0	0	0	0	-	0	1	0	0	0	0	-	0	0	0	-	0	-	-	0	0	0	0	1	-	0	-	0	0	-
2395955|F|0-25:G>A-25:G>A	1	6022617	0	0	0	-	0	1	0	-	-	-	0	-	1	0	-	-	-	0	0	0	-	-	0	-	0	0	0	-	0	0	0	0	-	-	-	0	0	0	0	-	-	-	0	-	-	-	-
2395955|F|0-35:C>T-35:C>T	1	6022617	0	-	0	1	0	1	0	-	1	1	0	1	-	0	1	1	-	0	0	0	1	-	0	-	0	0	0	1	0	0	0	0	-	1	-	0	0	1	0	-	-	-	0	-	-	1	-
24028878|F|0-49:A>G-49:A>G	1	6022617	1	1	1	-	1	-	1	-	-	-	1	-	-	1	-	-	-	1	1	1	-	-	1	-	1	1	1	-	1	1	1	1	-	-	-	1	1	1	1	-	-	-	1	-	-	-	-
24028879|F|0-10:G>A-10:G>A	1	6022617	1	-	1	-	1	-	1	-	-	-	1	-	-	1	-	-	-	1	1	1	-	-	1	0	1	1	1	-	-	1	1	1	-	-	-	-	1	1	1	-	0	-	1	-	-	-	-
2617172|F|0-38:T>G-38:T>G	1	6074754	0	0	0	0	-	1	-	0	-	0	-	0	0	0	0	0	1	0	0	-	0	0	0	0	1	0	-	0	-	0	1	0	0	0	0	0	1	0	0	0	0	0	1	0	0	0	0
4582486|F|0-52:C>T-52:C>T	1	6081479	0	0	0	0	-	-	-	0	0	0	-	-	0	0	0	0	-	0	0	-	0	0	0	0	0	0	0	0	0	0	0	-	-	0	0	0	-	0	0	0	0	0	-	0	0	-	0
4582486|F|0-68:G>A-68:G>A	1	6081479	0	0	0	0	-	-	-	0	0	0	-	1	0	0	0	0	-	0	0	-	0	0	0	0	0	0	0	0	0	0	0	-	-	0	0	0	-	0	0	0	0	0	-	0	0	1	0
4584330|F|0-15:C>T-15:C>T	1	6086852	0	0	0	0	-	-	-	-	0	0	0	0	0	0	0	0	-	0	0	-	0	0	0	0	-	0	0	0	0	0	0	0	0	0	0	0	-	0	0	0	0	0	-	0	0	0	0
4584330|F|0-17:T>C-17:T>C	1	6086852	0	0	0	0	-	1	-	-	0	0	0	0	0	0	0	0	1	0	0	-	0	0	0	0	1	0	0	0	-	0	-	0	0	0	0	0	1	0	0	0	0	0	1	0	0	0	0
4584330|F|0-40:G>A-40:G>A	1	6086852	0	0	0	0	-	-	-	1	0	0	0	0	0	0	0	0	-	0	0	-	0	0	0	0	-	0	1	0	0	0	0	0	0	0	0	0	-	0	0	0	0	0	-	0	0	0	0
4584330|F|0-55:A>C-55:A>C	1	6086852	0	0	0	0	-	-	-	-	0	0	0	0	0	0	0	0	1	0	0	-	0	0	0	0	-	0	0	0	-	0	-	0	0	0	0	0	1	0	0	0	0	0	1	0	0	0	0
4584330|F|0-57:C>A-57:C>A	1	6086852	0	0	0	0	1	-	1	-	0	0	1	0	0	0	0	0	-	0	0	1	0	0	0	0	-	0	0	0	0	0	0	0	0	0	0	0	-	0	0	0	0	0	-	0	0	0	0
25981362|F|0-11:G>T-11:G>T	1	6117660	0	-	-	-	-	-	-	1	-	0	-	1	0	-	-	-	-	0	0	-	-	0	-	1	-	-	1	0	-	-	-	-	0	-	-	0	-	0	0	0	0	-	-	0	0	-	0
100074516|F|0-40:G>A-40:G>A	1	6161706	0	1	-	1	-	-	-	0	1	-	-	-	0	1	1	1	0	0	0	-	1	1	1	-	0	0	0	0	1	0	1	1	1	0	0	0	-	0	0	0	0	1	-	1	0	-	0
100074517|F|0-49:C>A-49:C>A	1	6161706	1	-	-	-	0	-	0	1	-	-	0	-	1	-	-	-	1	1	1	0	-	-	-	-	1	1	1	1	-	1	-	-	-	1	1	1	-	1	1	1	1	-	-	-	1	-	1
100055736|F|0-59:T>C-59:T>C	1	6248426	0	-	-	-	0	-	0	0	0	0	0	0	0	0	0	0	0	-	0	0	0	0	0	0	0	-	0	0	-	0	0	0	0	-	0	-	0	0	0	0	-	0	0	0	0	0	0
26087458|F|0-7:T>C-7:T>C	1	6248426	1	-	-	-	1	0	1	1	1	1	1	1	1	1	1	1	1	-	1	1	1	1	1	1	1	0	1	1	-	1	1	1	1	-	1	0	1	1	1	1	0	1	1	1	1	1	1
4584888|F|0-42:A>G-42:A>G	1	6248426	1	0	0	-	1	-	1	1	1	1	1	1	1	1	1	1	1	0	1	1	1	1	1	1	1	-	1	1	0	1	1	1	1	0	1	0	1	1	1	1	-	1	1	1	1	1	1
2589814|F|0-15:G>A-15:G>A	1	6271672	0	0	0	0	1	-	-	0	1	-	-	-	0	-	0	1	-	0	0	-	-	-	-	0	-	1	0	0	0	0	0	0	-	-	-	0	0	0	-	0	-	-	-	0	0	0	-
2589814|F|0-61:G>A-61:G>A	1	6271672	0	0	0	0	-	-	-	0	-	-	-	-	0	-	0	-	-	0	0	-	-	-	-	0	-	-	0	0	0	0	0	0	-	-	-	0	0	0	-	0	-	-	-	0	0	0	-
29628241|F|0-18:G>A-18:G>A	1	6271672	1	1	1	1	-	0	0	1	-	-	0	-	1	0	1	-	0	1	1	0	0	-	0	1	0	-	1	1	1	1	1	1	0	0	-	-	1	1	-	1	0	-	-	1	1	1	-
4587603|F|0-28:G>T-28:G>T	1	6297128	0	0	0	0	-	0	0	0	0	0	0	-	0	1	0	0	0	0	0	0	0	1	-	0	0	0	0	1	-	0	0	0	0	1	0	0	0	0	-	1	0	1	0	0	0	0	1
4587603|F|0-63:A>G-63:A>G	1	6297128	0	0	0	0	0	0	0	0	0	0	0	-	0	-	0	0	0	0	0	0	0	-	0	0	0	0	0	0	0	0	0	0	0	-	0	0	0	0	0	-	0	-	0	0	0	0	-
26087002|F|0-11:G>A-11:G>A	1	6297955	-	1	1	1	0	1	-	1	-	-	-	-	1	0	1	1	-	1	-	-	-	0	0	1	-	-	1	0	-	1	1	1	-	0	-	1	-	-	0	1	-	0	-	-	-	-	0
28925793|F|0-10:C>T-10:C>T	1	6412389	0	-	-	-	1	0	-	-	-	-	-	-	1	-	1	0	-	-	-	-	-	0	-	1	-	1	-	-	-	-	-	-	0	-	-	-	-	-	-	-	-	0	1	-	-	-	1
100056576|F|0-22:A>G-22:A>G	1	6419680	-	1	1	1	1	-	1	1	1	-	1	-	1	-	-	-	-	1	1	1	-	-	1	-	1	1	1	1	1	-	1	1	1	1	1	1	0	1	1	1	1	-	-	1	-	1	-
100056577|F|0-56:T>C-56:T>C	1	6419680	-	0	0	0	0	1	0	0	0	1	0	-	0	-	-	-	1	0	0	0	-	-	0	-	0	0	0	0	0	-	0	0	0	0	0	0	0	0	0	0	0	-	-	0	-	0	-
4580622|F|0-17:A>G-17:A>G	1	6419680	0	1	1	1	1	-	1	1	0	-	1	0	1	0	-	0	-	1	1	1	0	0	0	-	1	1	1	1	-	0	1	1	1	1	0	1	1	-	1	1	1	0	-	1	0	1	-
100057810|F|0-46:C>G-46:C>G	1	6420536	-	-	-	-	0	-	0	1	0	-	0	-	0	-	0	-	1	-	0	0	0	0	-	0	0	-	1	-	-	-	1	1	0	-	-	-	-	-	-	-	-	-	0	0	0	0	-
100057810|F|0-57:T>G-57:T>G	1	6420536	-	-	-	-	0	-	0	1	0	-	0	-	0	-	0	-	1	-	0	0	0	0	-	0	0	-	-	-	-	-	-	-	0	-	-	-	-	-	-	-	-	-	0	0	0	0	-
26085958|F|0-11:C>T-11:C>T	1	6420602	1	-	-	0	1	-	0	0	0	-	0	0	0	0	0	0	0	1	-	0	0	-	0	0	-	0	0	1	-	0	0	-	0	0	0	1	0	-	-	0	0	-	-	0	0	0	-
2410448|F|0-43:G>T-43:G>T	1	6424073	0	0	0	-	0	0	-	0	0	0	-	-	0	0	0	0	0	0	-	-	0	-	0	0	0	0	0	1	0	0	0	0	-	0	0	0	-	-	-	0	0	-	-	-	0	-	0
2410448|F|0-44:C>G-44:C>G	1	6424073	0	0	0	-	0	0	-	0	0	0	-	-	0	0	0	0	0	0	-	-	0	-	0	0	0	0	0	-	0	0	0	0	-	0	0	0	-	-	-	-	0	-	-	-	0	-	0
2434525|F|0-17:G>C-17:G>C	1	6525803	-	-	-	-	-	-	1	0	-	0	-	0	-	-	0	-	0	0	0	-	-	-	0	-	0	0	0	-	0	-	0	0	-	-	-	0	0	-	-	0	-	0	0	0	0	-	-
2436983|F|0-32:C>A-32:C>A	1	6529439	0	0	0	0	0	0	0	0	0	-	0	0	0	0	0	1	-	0	-	0	1	0	0	0	-	-	0	-	0	0	0	0	0	-	0	0	0	-	0	0	0	0	0	0	0	0	0
2436983|F|0-65:A>C-65:A>C	1	6529439	0	0	0	0	0	0	0	0	1	1	0	0	0	0	0	-	-	0	1	0	0	0	0	-	1	1	0	1	-	0	0	0	0	1	1	0	-	1	1	0	0	0	0	0	1	0	0
2581515|F|0-9:G>T-9:G>T	1	6529682	0	0	0	0	0	0	0	0	0	0	0	0	0	0	0	0	0	0	0	0	0	0	0	0	0	0	0	0	0	0	0	0	0	0	0	0	0	0	0	0	0	0	0	0	0	0	0
2406297|F|0-68:C>T-68:C>T	1	6798060	-	0	0	0	0	-	0	-	-	-	0	-	0	-	-	-	0	0	0	0	0	0	0	0	0	-	-	0	0	-	-	-	1	-	-	0	0	-	-	0	0	0	0	-	-	-	1
2462579|F|0-22:A>G-22:A>G	1	6798233	1	-	-	-	-	-	-	1	1	1	-	-	-	0	1	1	1	-	-	-	-	1	0	-	1	-	1	1	-	-	1	1	-	-	0	1	-	0	-	1	-	-	-	-	-	-	-
100085572|F|0-13:C>A-13:C>A	1	6827556	1	1	1	-	1	-	1	-	-	-	-	1	1	1	1	1	1	1	1	-	1	-	-	1	-	1	1	-	1	-	-	-	1	1	1	1	1	-	1	-	1	-	-	-	0	-	-
100069348|F|0-10:C>T-10:C>T	1	6910146	0	0	0	0	0	-	-	-	0	0	0	0	0	0	0	0	0	0	-	0	0	0	0	0	0	0	0	0	-	1	-	-	0	0	0	0	-	0	0	-	0	0	0	0	0	0	0
100069348|F|0-47:T>G-47:T>G	1	6910146	0	0	0	0	0	-	-	1	0	0	0	0	0	0	0	0	0	0	-	0	0	0	0	0	0	0	0	0	0	-	-	-	0	0	0	0	-	0	0	0	0	0	0	0	0	0	0
100069349|F|0-67:G>C-67:G>C	1	6910146	1	1	1	1	1	-	-	-	1	1	1	1	1	1	1	1	1	1	-	1	1	1	1	1	1	1	1	1	1	-	-	-	1	1	1	1	-	1	1	1	1	1	1	1	1	1	1
2624902|F|0-25:A>G-25:A>G	1	6910146	1	1	1	1	-	0	0	0	1	1	1	1	1	1	1	1	1	-	-	1	1	1	1	1	1	1	-	1	1	-	0	0	1	1	1	1	-	1	1	1	1	1	1	1	1	1	1
2458431|F|0-20:G>A-20:G>A	1	6910212	0	1	-	0	1	0	0	0	0	-	0	0	0	0	0	0	0	-	0	0	0	0	0	0	0	0	0	0	1	-	0	0	0	0	0	1	0	0	0	0	1	0	0	0	0	0	0
2458431|F|0-47:C>G-47:C>G	1	6910212	0	-	0	0	-	0	0	0	0	1	0	0	0	-	0	0	0	0	0	0	0	0	0	0	0	0	0	0	-	-	0	0	0	0	0	-	0	0	0	0	-	0	0	0	0	0	0
2458431|F|0-66:T>A-66:T>A	1	6910212	0	-	0	0	-	0	0	0	0	-	0	0	0	0	0	0	0	0	0	0	0	0	0	0	0	0	0	0	1	1	0	0	0	0	0	-	0	0	0	0	-	0	0	0	0	0	0
2612792|F|0-37:C>G-37:C>G	1	7032983	0	0	0	-	0	0	0	0	-	-	-	-	1	0	-	-	0	0	0	-	-	0	-	0	-	0	-	0	0	-	-	-	0	0	0	0	-	0	-	0	0	-	0	0	-	-	0
100071695|F|0-15:T>G-15:T>G	1	7072982	1	-	1	-	-	1	-	-	-	0	-	0	1	1	-	-	-	1	-	-	-	1	-	1	-	-	1	1	-	-	1	1	1	-	-	1	-	1	-	1	1	-	1	-	-	0	1
100071695|F|0-21:G>A-21:G>A	1	7072982	1	1	1	-	-	1	-	1	-	0	-	0	1	-	-	-	-	1	-	-	-	1	-	1	-	1	1	1	-	-	1	-	1	1	-	1	1	1	1	-	1	1	1	-	-	0	1
2494111|F|0-33:G>C-33:G>C	1	7073382	0	-	-	-	-	0	-	0	0	-	-	-	0	0	-	-	-	0	0	-	-	0	-	0	-	0	0	0	-	-	-	0	-	-	-	-	0	0	-	0	-	0	0	-	-	-	0
2470319|F|0-52:T>C-52:T>C	1	7075765	-	0	0	1	0	0	0	0	0	0	1	0	0	0	0	1	1	0	0	1	0	-	0	0	0	0	0	0	0	-	0	0	-	0	0	0	0	0	0	1	0	0	0	0	0	0	-
2470319|F|0-62:C>T-62:C>T	1	7075765	-	0	0	-	0	0	0	0	0	0	0	0	0	0	0	-	0	0	0	-	0	0	0	0	0	0	0	0	0	0	0	0	-	0	0	0	0	0	0	-	0	0	0	0	0	0	1
24024545|F|0-56:G>T-56:G>T	1	7078805	0	0	0	0	0	0	0	0	-	-	0	-	0	0	0	0	0	0	0	0	0	0	0	0	0	0	0	0	0	0	0	0	1	-	0	0	0	0	0	0	0	0	0	0	0	1	0
2564367|F|0-40:T>C-40:T>C	1	7143756	0	0	-	-	-	0	-	0	-	0	0	-	-	0	0	-	0	0	-	0	-	0	-	0	0	0	0	0	-	-	0	0	-	0	0	0	0	0	0	-	0	0	0	0	0	-	0
2548779|F|0-20:A>C-20:A>C	1	7144964	0	1	1	0	-	0	0	0	0	0	0	1	0	0	0	0	0	0	1	0	0	0	0	0	1	0	0	0	1	1	0	0	-	0	1	0	0	0	0	0	0	0	0	0	0	1	0
2434601|F|0-55:C>T-55:C>T	1	7145450	-	1	-	0	-	-	0	-	-	-	0	-	0	-	-	0	0	0	-	0	-	-	-	-	0	-	-	-	1	1	-	-	1	-	0	0	-	-	-	-	-	-	-	-	-	0	-
2434601|F|0-67:A>C-67:A>C	1	7145450	-	-	0	0	0	-	0	-	-	-	0	1	0	-	-	0	0	0	-	0	-	-	-	-	0	-	-	-	-	-	-	-	-	1	0	0	-	-	-	1	-	-	-	-	-	0	-
2585640|F|0-35:C>G-35:C>G	1	7145639	-	0	0	-	1	-	0	-	-	-	-	-	0	-	0	0	0	-	0	0	-	0	-	-	0	0	-	-	1	1	-	-	-	0	0	0	-	-	-	0	0	0	0	-	0	-	-
2585640|F|0-51:A>C-51:A>C	1	7145639	-	0	0	-	-	-	0	-	-	-	-	-	0	-	0	0	0	-	0	0	-	0	-	-	0	0	-	-	-	-	-	-	-	0	0	0	-	-	-	0	0	0	0	-	0	-	-
2585640|F|0-52:G>A-52:G>A	1	7145639	-	0	0	-	-	-	0	-	1	1	1	-	0	-	0	0	0	-	0	0	-	0	-	-	0	0	-	-	-	-	-	-	-	0	0	0	1	1	-	0	0	0	0	-	0	-	-
2585640|F|0-67:C>G-67:C>G	1	7145639	1	0	0	-	-	1	0	-	-	-	-	-	0	-	0	0	0	1	0	0	1	0	1	-	0	0	1	-	-	-	-	1	-	0	0	0	-	-	-	0	0	0	0	-	0	-	-
2378020|F|0-29:G>T-29:G>T	1	7146902	-	0	0	-	0	0	0	0	-	-	-	0	0	-	-	-	0	0	0	-	0	0	-	-	0	0	0	1	0	-	0	0	1	0	0	0	-	-	0	-	0	-	-	0	-	1	-
2378020|F|0-32:A>G-32:A>G	1	7146902	1	0	-	1	0	0	0	0	1	1	1	0	0	1	1	1	0	0	0	1	0	0	1	0	0	0	0	1	0	1	0	0	-	0	0	0	1	-	0	-	0	1	1	0	1	-	1
2378020|F|0-60:G>A-60:G>A	1	7146902	-	0	0	-	0	0	0	0	-	-	-	-	0	-	-	-	0	0	0	-	0	0	-	0	0	0	0	-	0	-	0	0	-	0	0	0	-	-	0	1	0	-	-	0	-	-	-
25946676|F|0-13:A>G-13:A>G	1	7149392	1	1	1	1	1	1	1	1	1	1	1	1	1	1	1	1	1	1	1	1	1	1	1	1	1	1	1	1	1	1	1	1	1	1	1	1	1	1	1	1	1	-	1	1	-	1	1
4579634|F|0-41:G>A-41:G>A	1	7149392	0	0	0	0	0	0	0	0	0	0	0	0	0	0	0	0	0	0	0	0	0	0	0	0	0	0	0	0	0	0	0	0	0	0	0	0	0	0	0	0	0	-	0	0	1	0	0
2461784|F|0-29:C>G-29:C>G	1	7149458	1	1	0	0	-	0	1	1	-	0	0	-	0	0	0	0	0	-	1	0	0	0	0	-	1	0	-	-	0	0	0	0	-	0	-	0	0	-	0	-	0	0	1	0	-	0	0
2461784|F|0-35:A>G-35:A>G	1	7149458	-	1	-	0	0	0	-	-	1	0	0	-	0	0	0	0	0	0	-	0	0	0	0	-	-	0	0	-	0	0	0	0	-	0	0	0	-	1	0	-	0	0	-	0	-	0	0
2461784|F|0-42:C>T-42:C>T	1	7149458	-	-	0	0	0	0	-	-	-	0	0	-	0	0	0	0	0	0	-	0	-	0	0	1	-	0	0	1	0	0	0	0	1	0	0	0	0	-	0	-	0	0	-	0	-	0	0
26086149|F|0-22:T>A-22:T>A	1	7178591	0	0	-	1	1	0	0	0	0	1	1	-	-	1	1	1	1	-	-	1	0	1	1	0	0	0	-	-	-	-	-	-	0	-	0	1	0	0	0	0	1	-	0	-	-	0	0
24030484|F|0-63:G>A-63:G>A	1	7399078	-	1	-	-	-	-	-	1	-	0	-	1	0	1	-	-	-	0	0	-	1	0	-	-	1	-	0	0	-	-	0	0	-	0	1	-	0	-	1	-	0	-	1	-	-	-	-
2431725|F|0-10:T>C-10:T>C	1	7399144	0	0	0	0	-	0	0	0	-	0	0	0	0	0	0	0	0	0	0	0	0	0	0	-	0	-	0	0	0	1	-	-	-	0	-	0	0	0	0	0	0	0	0	0	-	0	0
2431725|F|0-37:G>A-37:G>A	1	7399144	0	0	-	0	0	0	0	0	0	0	0	0	0	0	0	0	0	0	0	0	0	0	0	1	0	1	0	0	0	1	0	0	1	0	0	0	0	0	0	0	0	0	0	0	1	0	0
100021165|F|0-23:T>G-23:T>G	1	7566115	0	0	-	1	0	0	0	0	0	0	-	0	0	0	0	0	1	0	0	-	0	-	0	0	0	0	0	0	-	0	-	-	1	1	0	0	0	0	0	0	0	0	0	0	1	0	0
4584830|F|0-35:A>G-35:A>G	1	7760031	1	0	0	1	0	-	0	0	0	0	1	0	-	0	0	-	0	1	-	1	0	0	-	0	0	-	1	-	0	-	0	0	-	0	0	0	-	0	0	0	-	-	0	0	-	0	0
2566131|F|0-65:C>T-65:C>T	1	7844782	0	0	0	0	0	0	0	0	0	0	0	0	0	0	0	0	0	0	0	0	0	0	0	0	0	0	0	0	0	0	0	0	0	0	0	0	0	1	0	0	0	0	0	0	0	0	0
2582543|F|0-53:G>T-53:G>T	1	7879877	-	-	0	-	-	-	-	-	-	-	-	-	-	-	0	-	0	-	-	-	-	0	-	0	-	0	-	-	0	0	-	0	0	0	-	0	0	-	-	0	0	0	-	-	0	-	0
2381474|F|0-14:C>A-14:C>A	1	7886365	0	0	0	0	0	-	0	0	0	0	0	0	0	0	0	0	-	0	0	0	0	0	0	-	0	-	0	0	0	0	-	-	0	0	0	0	-	-	-	-	0	0	0	0	0	0	-
4587927|F|0-35:T>C-35:T>C	1	8035520	0	0	-	0	0	0	0	-	0	-	0	1	0	0	0	-	0	-	0	0	0	0	0	0	0	-	-	0	0	0	-	-	0	0	0	0	0	0	0	-	0	-	0	-	0	0	0
4587927|F|0-39:T>A-39:T>A	1	8035520	0	-	1	0	0	0	0	1	0	-	0	-	0	0	0	-	0	1	0	0	0	0	0	0	0	-	1	0	0	0	1	1	0	0	0	0	0	0	0	1	0	1	0	1	0	0	0
4587927|F|0-47:A>T-47:A>T	1	8035520	0	0	1	0	0	0	0	-	0	-	0	-	0	0	0	1	0	-	0	0	0	0	0	0	0	-	-	0	0	0	-	-	0	0	0	0	0	0	0	-	0	-	0	-	0	0	0
4587927|F|0-48:G>C-48:G>C	1	8035520	0	0	-	0	0	0	0	-	0	-	0	-	0	0	0	-	0	-	0	0	0	0	0	0	0	1	-	0	0	0	-	-	0	0	0	0	0	0	0	-	0	-	0	-	0	0	0
2454300|F|0-61:G>T-61:G>T	1	8240321	0	0	0	0	0	0	0	-	0	0	0	0	0	-	-	-	0	0	0	0	-	1	0	0	-	1	0	-	-	1	-	-	1	1	-	1	-	-	0	0	1	1	0	0	1	0	0
4588783|F|0-11:T>C-11:T>C	1	8373578	1	-	1	0	1	0	0	0	0	0	-	0	0	-	0	0	0	-	0	0	-	0	0	-	0	-	1	0	1	0	-	-	0	0	0	-	-	-	0	0	0	-	0	-	0	0	-
4588783|F|0-23:T>A-23:T>A	1	8373578	-	0	1	0	1	0	0	0	0	0	1	1	0	-	0	0	0	-	0	1	-	0	0	-	0	-	0	0	-	0	-	-	0	0	0	-	-	-	0	0	0	-	0	-	0	0	-
4588783|F|0-5:C>T-5:C>T	1	8373578	1	0	0	0	1	0	0	0	0	0	-	0	1	1	0	0	0	1	0	0	1	-	0	1	0	1	0	0	1	-	1	1	0	0	-	1	1	1	0	0	0	1	0	1	0	0	1
2456327|F|0-27:G>A-27:G>A	1	8389224	-	-	-	-	-	-	0	0	0	0	-	0	0	-	0	1	-	-	-	-	-	1	-	0	1	1	-	0	1	1	-	-	1	-	1	1	-	-	-	-	0	-	-	-	1	0	-
100064777|F|0-57:T>G-57:T>G	1	8393192	-	1	1	1	0	1	-	1	-	1	0	0	0	-	1	1	1	-	-	0	1	1	0	0	-	-	-	-	1	-	-	-	0	1	-	1	-	-	-	0	-	-	1	1	0	0	-
2511634|F|0-38:C>A-38:C>A	1	8393258	-	0	0	0	0	0	0	0	0	0	0	0	0	-	0	0	0	-	-	0	0	0	0	0	-	0	-	0	0	0	-	-	-	0	-	0	0	-	0	0	0	-	0	0	-	0	-
2511634|F|0-65:A>C-65:A>C	1	8393258	-	0	0	0	0	0	0	0	0	0	0	0	0	-	0	0	0	1	-	0	0	0	0	0	-	0	-	0	0	0	1	-	-	0	-	0	0	1	0	0	0	1	0	0	-	0	1
2511634|F|0-8:C>A-8:C>A	1	8393258	-	0	0	0	0	0	0	0	0	0	0	0	0	1	0	0	0	1	-	0	0	0	-	0	-	0	-	0	0	0	1	1	-	0	-	-	-	1	0	0	0	1	0	0	-	0	1
21692071|F|0-43:C>T-43:C>T	1	8393664	-	-	-	0	-	-	-	0	-	0	0	-	0	-	0	0	0	-	-	0	0	0	-	0	-	0	-	0	-	-	-	-	0	0	-	0	-	-	0	-	-	-	-	-	0	0	-
2497594|F|0-66:G>A-66:G>A	1	8489793	0	0	0	0	-	-	1	0	1	-	1	0	-	1	0	0	0	0	0	-	0	0	1	0	1	0	0	1	0	0	-	-	1	0	1	0	1	1	-	0	-	0	1	0	-	0	1
25947794|F|0-6:A>G-6:A>G	1	8489793	1	1	1	1	1	-	-	1	-	0	-	1	0	-	1	1	1	1	1	-	1	1	-	1	-	1	1	-	1	1	0	0	-	1	-	1	-	-	0	1	1	1	-	1	1	1	-
100083314|F|0-17:T>C-17:T>C	1	8553529	-	1	-	1	1	1	1	-	1	-	-	-	1	-	-	1	1	1	1	-	1	1	1	1	-	-	1	1	-	-	1	1	1	1	-	1	1	1	1	-	1	1	1	-	1	-	-
16727321|F|0-16:A>G-16:A>G	1	8553529	-	1	0	1	-	1	1	0	1	-	-	0	1	-	-	1	1	1	1	-	1	1	1	1	0	-	1	1	-	-	1	1	1	1	0	1	1	1	1	0	1	1	1	-	1	0	-
4584087|F|0-61:T>G-61:T>G	1	8553529	-	1	-	1	1	1	1	-	1	-	-	-	1	-	-	1	1	1	1	-	1	1	1	1	-	-	1	1	-	-	1	1	1	1	-	1	1	1	1	-	1	1	1	0	1	-	-
2440365|F|0-23:C>G-23:C>G	1	8575264	-	-	-	-	0	0	-	-	-	-	0	1	-	0	-	0	-	-	-	0	-	0	1	1	1	0	0	-	0	0	-	-	-	1	-	0	1	0	-	1	1	-	-	1	-	-	-
2421743|F|0-37:T>A-37:T>A	1	8700072	0	0	0	0	0	0	0	0	-	0	-	0	0	0	0	0	0	0	0	-	0	0	-	0	0	0	0	1	0	0	0	0	0	0	0	0	0	1	0	0	-	-	-	0	0	0	0
2421743|F|0-43:T>C-43:T>C	1	8700072	0	0	0	0	0	0	0	0	-	0	-	0	0	0	0	0	0	0	0	-	0	0	-	0	0	0	0	-	0	0	0	0	0	0	0	0	0	-	0	0	0	-	-	0	0	0	0
2517452|F|0-25:C>T-25:C>T	1	8700143	0	0	0	0	0	0	-	0	-	-	-	0	0	0	0	0	0	0	0	-	0	0	-	0	0	0	0	-	-	-	-	-	0	-	0	0	0	0	-	-	0	-	0	-	-	-	0
2553477|F|0-65:C>T-65:C>T	1	8970039	-	0	0	0	-	0	-	-	-	-	-	-	-	-	0	-	-	0	0	-	0	0	0	0	0	-	-	-	-	-	-	-	0	-	0	-	0	-	-	-	0	0	0	0	0	1	0
4589206|F|0-17:A>T-17:A>T	1	9109869	0	-	-	0	0	0	0	-	-	0	-	-	-	-	-	-	-	0	0	-	-	0	0	-	0	0	-	-	0	0	0	0	-	-	0	0	0	-	0	0	-	0	-	-	-	1	0
4589206|F|0-21:C>A-21:C>A	1	9109869	-	1	1	0	-	0	0	1	1	0	1	1	1	-	1	1	-	0	0	1	1	0	-	1	0	0	-	-	-	0	0	0	1	1	0	0	0	-	0	0	1	0	1	1	1	-	0
4589206|F|0-34:G>C-34:G>C	1	9109869	0	-	-	0	0	0	0	-	-	0	-	-	-	-	-	-	-	0	0	-	-	0	0	-	0	0	1	1	0	0	0	0	-	1	0	0	0	1	0	0	-	0	-	1	-	-	0
4589206|F|0-7:G>C-7:G>C	1	9109869	0	-	-	0	0	0	0	-	-	0	-	-	-	-	-	-	1	0	0	-	-	-	0	-	0	0	-	-	0	0	0	0	-	-	0	0	0	-	0	0	-	0	-	-	-	-	0
2459805|F|0-19:A>C-19:A>C	1	9156218	-	-	-	-	-	-	-	-	0	-	0	0	0	0	-	0	-	0	0	0	0	-	0	-	-	-	0	1	-	-	0	0	-	-	-	-	0	-	-	1	-	0	1	-	-	1	0
34722486|F|0-10:G>A-10:G>A	1	9156284	-	-	-	-	-	-	-	-	1	-	1	1	1	1	-	1	-	1	1	1	1	-	-	-	-	-	1	0	-	-	1	1	-	-	-	-	1	-	-	0	-	1	0	-	-	0	1
28925658|F|0-10:A>G-10:A>G	1	9231225	1	-	1	1	1	1	0	1	1	-	1	1	-	1	1	1	1	1	1	1	1	1	-	0	1	1	1	-	1	1	1	1	1	1	-	1	1	1	1	1	1	-	1	1	1	1	1
24025143|F|0-46:C>A-46:C>A	1	9256755	0	-	-	-	0	-	0	0	0	0	0	0	0	0	-	0	-	0	0	0	-	-	-	0	0	-	0	0	-	1	0	0	0	0	-	1	0	0	-	0	-	0	0	0	0	0	0
24025143|F|0-7:C>T-7:C>T	1	9256755	0	-	-	-	0	-	0	0	0	0	0	0	0	0	1	0	-	0	0	0	-	-	-	0	0	0	0	0	0	-	0	0	0	0	-	-	0	0	-	0	-	0	0	0	0	0	0
100019950|F|0-20:C>A-20:C>A	1	9262852	-	1	-	-	-	-	0	0	-	0	-	0	-	0	-	0	1	-	-	-	-	-	-	-	0	-	0	-	0	-	-	-	-	-	-	-	-	0	-	-	0	0	1	-	-	-	0
2425681|F|0-16:G>A-16:G>A	1	9344262	0	0	-	0	-	0	0	0	-	0	0	0	0	0	-	0	0	-	0	0	-	0	0	0	-	0	0	0	0	0	0	0	-	0	0	0	-	0	0	0	-	0	-	0	0	-	0
4578816|F|0-48:C>T-48:C>T	1	9351472	-	0	0	1	-	1	0	1	-	0	-	1	0	0	1	1	0	1	0	0	0	0	0	0	0	0	0	0	-	0	1	1	0	0	0	0	1	0	1	0	0	1	1	1	0	1	0
2403349|F|0-21:T>C-21:T>C	1	9357005	0	0	0	1	0	1	0	0	0	0	0	-	0	1	-	0	0	0	0	0	0	0	0	-	1	0	1	0	0	0	0	0	1	0	0	0	0	1	-	0	-	-	1	0	1	1	1
4584659|F|0-30:G>A-30:G>A	1	9405111	0	0	0	0	-	0	-	-	0	0	1	-	-	1	0	0	0	0	-	1	0	-	0	0	0	0	0	-	-	0	0	-	-	0	0	0	0	0	0	0	-	0	0	0	0	0	-
4584659|F|0-33:T>C-33:T>C	1	9405111	-	0	0	-	-	0	1	1	-	0	-	1	1	-	1	0	0	0	1	-	0	0	0	0	0	0	1	1	1	-	-	1	1	0	0	0	0	0	0	0	1	0	0	0	1	0	1
2452842|F|0-59:G>A-59:G>A	1	9450259	0	0	0	-	-	-	0	0	0	-	-	-	1	-	-	0	-	-	-	-	0	-	0	-	-	0	0	0	0	0	0	0	-	1	-	0	-	-	0	-	-	-	-	1	-	-	-
100082121|F|0-11:A>G-11:A>G	1	9478980	0	-	-	0	1	0	0	0	0	-	0	1	-	0	1	1	-	0	-	0	-	-	-	-	-	-	-	-	0	-	0	0	-	-	-	1	0	1	-	1	-	-	-	0	-	1	-
2462465|F|0-32:G>T-32:G>T	1	9478980	1	0	0	0	-	0	-	-	0	-	-	-	0	-	-	0	-	-	-	-	1	0	-	-	-	0	1	-	-	0	-	-	1	1	-	0	-	-	-	-	-	-	0	-	1	0	1
2462465|F|0-8:A>G-8:A>G	1	9478980	1	0	0	1	0	1	1	1	-	-	1	1	0	1	-	0	-	1	-	1	-	0	0	-	-	0	-	-	1	0	1	1	-	-	-	0	1	-	-	-	-	-	0	1	-	0	-
100041835|F|0-43:T>C-43:T>C	1	9578352	0	-	0	0	0	0	1	-	-	0	0	-	0	-	0	1	0	0	0	0	0	0	0	0	-	1	-	0	0	-	1	1	-	0	0	-	0	1	-	1	-	0	0	-	-	1	0
100042806|F|0-12:G>A-12:G>A	1	9637606	-	0	-	0	0	0	-	0	0	0	-	-	-	0	-	-	-	-	-	-	-	0	0	-	-	0	0	-	-	0	-	-	-	-	-	0	-	-	-	-	0	-	0	-	-	-	0
100082072|F|0-56:T>G-56:T>G	1	9638146	0	0	0	0	0	0	0	0	0	0	0	-	0	0	-	-	0	0	0	0	-	0	-	0	0	0	0	-	0	0	0	0	0	-	-	0	0	0	0	0	-	0	0	0	0	0	0
100082072|F|0-59:A>G-59:A>G	1	9638146	0	0	0	0	0	0	0	0	0	0	0	0	0	0	-	-	0	0	0	0	-	0	-	0	0	0	0	-	0	0	0	0	0	-	-	0	0	0	0	0	1	0	0	0	0	0	0
100082073|F|0-57:G>T-57:G>T	1	9638146	0	0	0	0	0	0	0	0	-	0	0	0	0	0	-	-	0	0	0	0	-	0	-	0	0	0	0	-	0	0	0	0	0	-	-	0	0	0	0	0	-	0	0	0	0	0	0
24029973|F|0-9:A>G-9:A>G	1	9638146	1	1	1	1	-	1	1	1	0	1	1	1	1	1	-	0	1	1	1	1	-	-	0	1	1	1	1	-	1	1	1	1	1	-	0	1	1	1	1	1	0	1	1	1	1	1	1
4582671|F|0-66:A>C-66:A>C	1	9638146	1	1	1	1	-	1	1	1	0	1	1	1	1	1	-	0	1	1	1	1	-	-	0	1	1	1	1	-	1	1	1	1	1	-	0	1	1	1	1	1	0	1	1	1	1	1	1
100069627|F|0-6:C>T-6:C>T	1	9730753	1	1	1	1	1	1	1	1	1	1	-	1	1	1	1	-	1	1	1	-	1	1	1	1	-	1	1	1	1	1	1	1	1	-	1	1	1	-	1	1	1	1	1	1	1	1	1
2381728|F|0-52:A>G-52:A>G	1	9730753	1	1	1	1	1	1	1	1	1	1	-	1	1	1	1	-	1	1	1	-	1	1	1	1	0	1	1	1	1	1	1	1	1	0	1	1	1	0	1	1	1	1	1	1	1	1	1
24028872|F|0-28:A>G-28:A>G	1	9730753	1	1	1	1	1	1	1	1	1	1	-	1	1	1	1	-	1	1	1	-	1	1	1	1	-	1	1	1	1	1	1	1	1	-	1	1	1	-	1	1	1	1	1	1	1	1	1
25947684|F|0-48:G>A-48:G>A	1	9730753	1	1	1	1	1	1	1	1	-	1	0	1	1	1	1	0	1	1	1	0	1	-	1	1	-	1	1	1	1	1	1	1	1	-	1	1	1	-	1	1	0	1	1	1	1	1	1
2426978|F|0-53:C>G-53:C>G	1	10029174	0	0	0	0	0	0	0	0	0	0	0	1	0	0	0	0	0	-	0	0	0	0	0	0	0	0	1	0	0	0	0	0	0	0	0	0	1	0	0	0	0	0	0	0	0	1	0
2390587|F|0-36:C>T-36:C>T	1	10031209	-	0	-	-	-	-	0	0	0	0	-	-	0	-	0	0	-	-	-	-	-	0	-	0	0	0	0	-	0	0	-	-	-	0	-	0	-	0	-	0	-	-	0	-	-	0	-
2505881|F|0-10:C>A-10:C>A	1	10094254	0	0	0	0	-	0	0	0	0	0	0	0	1	0	1	1	0	-	1	0	1	-	0	0	1	-	0	0	-	0	0	0	0	-	0	0	0	0	0	-	1	0	0	-	0	1	0
2505881|F|0-20:T>C-20:T>C	1	10094254	0	0	0	0	0	0	0	0	0	0	0	0	-	0	-	-	0	0	-	0	-	0	0	0	-	-	0	0	1	0	0	0	0	-	0	0	0	0	0	1	-	0	0	-	0	-	0
2397056|F|0-57:A>G-57:A>G	1	10150824	-	0	0	1	-	-	1	1	0	1	1	1	-	1	1	1	-	1	0	1	1	1	-	1	1	1	0	0	-	1	0	0	-	1	1	1	1	0	1	-	0	1	-	-	-	-	1
2574719|F|0-6:G>A-6:G>A	1	10152096	1	-	-	1	1	1	0	0	0	0	0	0	0	0	1	-	0	0	-	0	0	0	0	-	0	0	0	1	1	0	-	-	-	-	1	0	-	1	-	0	-	0	0	0	-	-	-
2458966|F|0-17:T>C-17:T>C	1	10258135	1	0	0	-	1	-	0	-	0	0	-	-	-	-	0	-	1	-	-	-	0	-	0	0	-	0	-	0	-	-	1	1	-	0	0	-	-	0	0	-	0	-	0	0	-	0	0
2458966|F|0-57:C>A-57:C>A	1	10258135	-	0	0	-	-	-	0	-	0	0	-	-	-	-	0	-	-	1	-	-	0	0	0	0	1	0	-	0	-	-	-	-	-	0	0	-	-	0	0	-	0	-	0	0	-	0	0
2515168|F|0-44:G>A-44:G>A	1	10265287	0	0	0	0	0	0	0	0	0	0	0	0	0	0	0	0	0	0	0	0	0	0	0	0	0	0	0	0	0	0	0	0	0	0	0	0	0	0	0	0	0	0	0	0	0	0	0
2515168|F|0-5:A>C-5:A>C	1	10265287	0	0	0	0	0	0	0	0	0	0	0	0	0	0	0	0	0	0	0	0	0	0	-	0	0	0	0	0	0	0	0	0	0	0	0	0	0	0	0	0	0	0	0	0	0	0	0
2500044|F|0-42:A>G-42:A>G	1	10339683	0	0	0	0	-	0	0	1	0	-	0	0	0	-	0	-	-	0	-	0	-	0	0	0	0	-	0	0	-	1	-	-	0	0	0	1	0	0	0	0	0	0	-	-	0	-	-
2500044|F|0-47:T>C-47:T>C	1	10339683	0	0	0	0	0	0	0	-	-	-	0	0	0	-	0	-	-	0	-	0	1	0	0	0	0	1	0	0	1	-	1	1	0	0	0	-	0	0	0	0	0	0	-	-	0	-	1
2500044|F|0-49:G>A-49:G>A	1	10339683	0	0	0	0	0	0	0	-	0	-	0	0	0	-	0	-	-	-	-	0	-	0	0	0	0	-	0	0	-	-	-	-	0	0	0	-	0	0	0	0	0	0	-	1	0	1	-
25002833|F|0-55:G>A-55:G>A	1	10492966	0	0	-	0	0	0	0	0	0	0	0	0	0	0	0	0	0	0	0	0	0	0	0	0	0	0	0	0	0	0	0	0	0	0	0	0	0	0	0	0	0	0	0	0	0	0	0
2507385|F|0-16:G>T-16:G>T	1	10572974	0	0	0	0	0	0	0	0	-	1	-	0	0	1	0	0	-	0	0	0	0	-	0	0	0	-	0	0	0	0	-	-	0	0	0	0	0	0	0	0	0	-	0	-	0	1	0
100063006|F|0-14:G>A-14:G>A	1	10681867	-	1	1	-	-	-	1	-	-	-	-	-	1	1	1	0	-	1	-	-	-	-	-	1	1	1	1	-	-	-	0	0	1	0	-	-	1	-	1	1	1	1	-	1	-	1	-
2453925|F|0-13:C>G-13:C>G	1	10681867	-	1	1	-	-	-	1	-	-	-	-	-	1	1	1	-	-	1	-	-	-	-	-	1	1	1	1	-	0	-	-	-	1	-	-	-	1	-	1	1	1	1	-	1	-	1	-
29627828|F|0-5:G>A-5:G>A	1	10681867	0	1	1	-	-	-	1	0	-	-	-	0	1	1	1	-	-	1	-	-	-	-	0	1	1	1	1	-	-	-	-	-	1	-	-	0	1	-	1	1	1	1	0	1	-	1	0
2415551|F|0-37:G>T-37:G>T	1	10683386	0	-	0	-	-	-	-	0	0	-	1	0	0	-	-	0	0	0	-	-	0	0	0	0	-	0	-	-	-	0	-	-	-	-	-	0	-	-	0	0	0	-	0	-	0	-	0
2415551|F|0-46:A>G-46:A>G	1	10683386	-	1	-	1	0	-	1	0	0	1	-	0	-	1	1	0	0	0	1	0	0	0	0	0	1	0	1	1	1	0	1	1	1	1	1	0	1	1	0	0	0	1	0	1	0	1	0
2467888|F|0-42:G>T-42:G>T	1	10687387	-	0	0	-	-	-	0	0	0	0	1	0	0	0	0	0	1	0	0	1	0	1	0	0	0	0	-	0	0	0	0	0	0	0	0	0	0	0	0	-	0	-	0	0	-	0	-
2467888|F|0-8:A>T-8:A>T	1	10687387	0	0	0	1	0	0	0	0	0	0	-	0	0	0	0	0	-	0	0	-	0	-	0	0	0	0	1	0	0	0	0	0	0	0	0	0	0	0	0	-	0	1	0	0	-	0	-
2469722|F|0-25:T>C-25:T>C	1	10877179	0	0	0	1	-	0	0	1	0	0	0	0	-	-	0	0	0	0	0	0	0	0	0	0	0	0	0	-	0	0	1	1	-	1	-	1	0	0	0	0	0	-	0	0	0	0	0
2469722|F|0-29:C>T-29:C>T	1	10877179	-	0	0	-	-	0	0	-	0	0	0	0	1	-	0	0	0	0	0	0	0	-	0	0	0	0	0	1	0	0	-	-	1	-	1	-	0	0	0	0	0	-	0	0	0	0	0
2469722|F|0-45:A>G-45:A>G	1	10877179	0	0	0	-	0	0	0	-	0	0	0	0	-	1	0	0	0	0	0	0	0	0	0	0	0	0	0	-	0	0	-	-	-	-	-	-	0	0	0	0	0	-	0	0	0	0	0
2469722|F|0-63:G>T-63:G>T	1	10877179	0	0	0	-	0	0	0	-	0	0	0	0	-	-	0	0	0	0	0	0	0	0	0	0	0	0	0	1	0	0	-	-	-	-	-	-	0	0	0	0	0	1	0	0	0	0	0
2401066|F|0-17:C>T-17:C>T	1	10984564	0	0	-	-	-	-	0	0	0	0	0	-	-	0	0	-	-	0	0	0	0	-	-	-	0	0	0	1	0	0	-	-	0	-	1	0	0	0	0	0	0	0	-	-	0	-	0
2401066|F|0-36:C>A-36:C>A	1	10984564	0	0	-	-	-	-	0	0	0	0	0	-	-	0	0	-	-	0	0	0	0	-	1	-	0	0	0	-	0	0	-	-	0	-	-	0	0	0	0	0	0	0	-	-	0	-	0
34709897|F|0-61:T>A-61:T>A	1	10993168	0	1	-	-	-	0	-	0	0	0	-	-	-	-	-	0	0	-	-	-	-	-	-	-	-	0	0	-	-	-	-	0	0	0	-	0	0	0	-	-	-	-	-	0	-	0	0
34709897|F|0-64:A>T-64:A>T	1	10993168	0	-	-	1	1	0	1	0	0	0	1	-	1	1	1	0	0	1	-	1	1	-	-	1	-	0	0	1	-	-	-	0	0	0	1	0	0	0	1	-	-	1	1	0	1	0	0
2569897|F|0-11:C>A-11:C>A	1	10993639	0	-	-	-	0	-	-	-	-	-	-	-	-	0	-	-	0	0	-	-	-	0	1	-	-	1	-	0	0	0	-	-	-	-	0	-	-	1	0	-	0	-	-	-	-	-	-
2531084|F|0-16:C>T-16:C>T	1	10996879	0	0	0	0	0	0	0	0	0	0	0	0	-	0	0	0	0	0	0	0	0	0	0	0	0	0	1	0	0	0	0	0	0	0	0	0	0	0	0	0	0	0	0	-	0	-	0
100072104|F|0-56:C>T-56:C>T	1	11043443	-	0	-	0	0	-	-	0	0	0	0	1	1	0	0	-	-	0	-	0	0	0	0	-	0	-	0	0	-	-	0	0	-	0	0	0	0	0	-	0	-	0	1	-	0	-	0
25949238|F|0-49:C>T-49:C>T	1	11043443	1	1	1	1	1	-	-	1	1	1	1	-	-	1	1	0	-	1	-	1	1	1	1	-	1	-	1	1	-	-	1	1	-	1	1	1	1	1	-	1	-	1	-	-	1	-	1
100046596|F|0-62:C>T-62:C>T	1	11043449	0	0	1	-	0	-	-	0	0	-	-	1	1	0	0	-	-	0	-	0	-	-	0	-	0	-	0	0	-	-	0	0	-	0	-	0	0	0	-	0	-	0	-	-	-	-	0
2386876|F|0-34:A>G-34:A>G	1	11069208	0	0	0	-	0	-	-	0	0	0	-	0	-	-	1	-	-	-	-	-	-	0	-	-	0	-	-	0	1	1	0	0	-	0	0	0	-	-	0	-	-	-	0	0	-	1	0
2386876|F|0-68:G>T-68:G>T	1	11069208	0	0	0	1	0	-	-	0	0	0	-	0	-	1	1	-	-	-	-	-	1	0	-	-	0	-	1	0	-	-	0	0	-	0	0	0	-	-	0	-	-	-	0	0	-	-	0
25948485|F|0-24:A>C-24:A>C	1	11069208	1	1	1	-	1	-	-	1	1	1	-	1	0	-	-	-	-	-	-	-	-	1	-	-	1	-	-	1	-	-	1	1	-	1	1	1	-	-	1	-	-	-	1	1	-	-	1
2500254|F|0-5:T>C-5:T>C	1	11133220	0	1	0	-	0	-	-	0	1	-	1	1	-	-	-	-	0	-	1	1	-	-	-	1	-	0	-	-	0	-	-	-	1	-	-	0	0	0	0	-	-	-	-	-	-	-	-
28924499|F|0-66:A>T-66:A>T	1	11133586	-	-	1	1	1	-	-	1	-	-	1	1	1	1	-	0	1	1	1	-	1	1	-	1	1	1	1	1	1	-	1	1	1	-	-	1	-	1	1	1	1	-	-	-	1	1	1
2582229|F|0-52:G>A-52:G>A	1	11137827	0	0	0	0	-	0	-	0	1	0	1	1	1	0	0	0	1	0	1	1	1	0	0	0	0	0	1	0	0	0	1	1	1	1	0	0	0	0	1	0	0	0	-	0	0	0	1
24015179|F|0-27:C>G-27:C>G	1	11149225	0	-	-	0	0	0	-	-	-	-	-	0	-	0	-	-	0	0	-	-	-	0	-	-	-	-	-	0	-	-	-	-	0	-	-	-	0	0	-	-	-	0	-	-	0	-	-
24015179|F|0-67:C>T-67:C>T	1	11149225	0	-	-	0	0	0	-	-	-	-	-	0	-	0	-	-	0	0	-	-	-	0	1	-	-	-	-	0	-	-	-	-	0	-	-	-	0	0	-	-	-	0	-	-	0	-	-
100065624|F|0-11:C>T-11:C>T	1	11156850	-	0	0	-	0	0	-	0	-	-	-	0	0	0	1	0	0	-	0	0	1	-	0	-	-	0	-	-	1	1	-	-	-	0	-	0	0	0	0	0	1	-	-	1	0	0	0
2526776|F|0-68:A>G-68:A>G	1	11156850	1	1	1	-	-	1	-	1	0	-	-	1	1	1	-	1	1	0	1	1	-	-	1	-	-	1	-	-	1	-	-	-	-	1	-	1	1	1	1	1	-	-	-	-	1	1	1
34741609|F|0-41:A>G-41:A>G	1	11156850	1	1	1	-	1	1	-	1	-	-	-	1	1	1	-	1	1	-	1	1	-	0	1	-	0	1	-	0	1	-	-	-	0	1	0	1	1	1	1	1	-	-	-	-	1	1	1
2396799|F|0-17:C>T-17:C>T	1	11159413	-	0	0	-	-	1	1	1	-	1	0	-	0	0	1	1	1	0	-	-	1	-	-	1	0	0	-	-	-	-	1	1	0	1	0	1	0	1	1	1	-	-	1	-	1	-	1
100063580|F|0-34:G>A-34:G>A	1	11159479	-	-	1	-	0	0	0	0	-	0	-	0	-	-	-	0	0	0	0	-	0	0	-	0	-	-	-	-	0	-	0	0	-	0	-	0	-	0	0	-	0	-	0	0	0	0	0
100063580|F|0-57:G>C-57:G>C	1	11159479	1	-	-	-	0	0	0	0	-	0	-	0	-	-	-	0	0	0	0	-	0	0	-	0	-	-	-	-	-	1	0	0	-	0	-	0	-	0	0	-	0	-	0	0	0	0	0
4584694|F|0-20:G>A-20:G>A	1	11162539	1	-	-	-	1	0	0	0	-	0	-	0	-	-	0	0	0	1	1	-	0	1	-	0	-	-	1	-	-	1	0	0	-	0	-	0	-	0	0	0	-	-	0	-	0	1	0
24028356|F|0-25:A>G-25:A>G	1	11435908	1	1	1	1	1	1	1	1	1	1	1	0	1	1	1	1	1	1	1	1	1	0	1	1	1	0	0	-	1	1	1	1	-	1	-	1	0	1	1	0	1	1	1	-	1	0	1
2416115|F|0-43:T>C-43:T>C	1	11435908	-	1	1	1	1	1	1	1	1	1	1	-	1	1	1	1	1	1	1	1	1	-	1	1	0	-	-	0	1	1	1	1	0	1	0	1	-	1	1	-	-	1	1	-	1	-	1
100021246|F|0-15:C>T-15:C>T	1	11437005	0	0	-	0	-	0	-	0	-	-	0	-	1	0	0	0	-	0	0	0	0	0	0	0	0	0	0	0	0	-	0	-	0	0	0	0	0	0	0	0	0	0	-	0	-	-	0
2544437|F|0-33:G>T-33:G>T	1	11494254	0	0	0	0	-	0	0	-	0	0	0	0	0	0	0	1	0	0	0	0	0	0	0	1	0	0	0	0	-	-	1	1	0	1	0	1	0	0	-	0	0	0	1	0	0	0	0
2544437|F|0-40:C>T-40:C>T	1	11494254	0	0	0	0	0	0	0	0	0	0	0	0	-	0	0	-	0	0	0	0	0	0	0	-	0	0	0	0	0	-	-	-	0	-	0	-	0	0	-	0	0	0	-	0	0	0	0
2507245|F|0-18:C>G-18:C>G	1	11664305	0	0	0	-	0	0	0	-	0	0	-	-	-	0	-	0	-	-	-	0	-	0	0	0	-	-	-	0	-	-	0	0	0	0	0	-	0	-	-	0	0	0	0	-	-	-	-
2507245|F|0-45:T>A-45:T>A	1	11664305	0	0	0	-	0	0	0	-	0	0	-	-	-	0	-	0	-	-	-	0	-	0	0	0	-	-	-	0	-	-	0	0	0	0	0	-	0	-	-	0	0	0	0	-	-	1	-
100040223|F|0-17:G>A-17:G>A	1	11664371	0	0	0	-	0	-	0	-	0	0	-	-	-	0	-	0	-	-	-	-	-	-	-	0	-	-	-	1	-	-	0	0	1	0	1	-	0	-	-	-	0	1	0	-	-	0	-
4578404|F|0-47:T>G-47:T>G	1	11664371	1	1	1	0	1	0	1	-	1	1	0	-	-	1	0	1	-	-	0	0	0	0	0	1	0	0	0	-	0	0	1	1	-	1	-	-	1	-	0	0	-	-	1	-	-	1	0
4585017|F|0-17:G>A-17:G>A	1	11664371	0	0	0	-	0	-	0	-	0	0	-	-	-	-	-	0	-	-	-	-	-	0	0	0	-	-	1	1	-	-	-	-	1	-	1	-	0	-	0	-	0	1	0	-	-	0	-
2561591|F|0-31:A>T-31:A>T	1	11667312	0	0	0	0	0	0	-	0	0	-	0	-	0	-	0	0	0	0	1	0	0	0	0	-	-	0	0	0	0	0	-	-	0	-	0	0	0	0	0	0	0	0	0	0	0	0	0
2561591|F|0-62:T>A-62:T>A	1	11667312	0	0	0	0	0	0	-	0	0	-	0	1	0	-	0	0	0	0	-	0	0	0	0	-	-	0	0	0	0	0	-	-	0	-	0	0	0	0	0	0	0	0	0	0	0	0	0
2561591|F|0-65:T>C-65:T>C	1	11667312	-	0	0	0	0	0	-	0	0	-	0	-	0	1	0	0	0	0	-	0	0	0	0	1	-	0	0	0	0	0	1	1	0	1	0	0	0	0	0	0	-	0	0	0	0	0	0
4581773|F|0-23:C>T-23:C>T	1	11677876	0	0	0	0	1	0	1	0	0	1	0	0	0	0	0	0	1	0	0	0	0	0	0	0	0	1	0	0	-	1	0	0	0	0	0	0	1	1	-	0	-	0	0	0	1	1	0
100040636|F|0-37:A>G-37:A>G	1	11718038	-	1	1	-	1	-	-	1	-	-	1	-	-	-	1	-	1	1	-	-	1	-	1	-	1	-	-	-	-	-	-	-	-	-	-	1	1	1	-	-	-	1	1	-	1	-	1
2389601|F|0-59:G>T-59:G>T	1	11718038	0	1	1	-	1	0	-	1	0	-	1	0	0	0	1	-	1	1	0	-	1	0	1	-	1	0	0	0	0	0	0	-	0	0	0	1	1	1	0	0	0	1	1	0	1	0	1
2464299|F|0-17:A>G-17:A>G	1	11953311	-	0	0	0	-	-	-	0	0	-	0	-	0	0	0	0	0	0	-	0	0	0	-	-	0	0	-	0	-	0	-	-	0	-	0	0	0	0	-	-	0	0	0	0	0	0	0
2464299|F|0-49:G>A-49:G>A	1	11953311	1	0	0	0	1	1	1	0	0	-	0	-	0	0	0	0	0	0	-	0	0	-	-	-	0	0	1	0	-	0	-	-	0	-	0	0	0	0	-	1	-	0	0	0	0	0	0
2464299|F|0-52:G>A-52:G>A	1	11953311	-	0	0	0	-	-	-	0	0	1	0	-	0	0	0	0	0	0	1	0	0	0	-	1	0	0	-	0	-	0	1	-	0	1	0	0	0	0	-	-	0	0	0	0	0	0	0
2511362|F|0-58:G>A-58:G>A	1	12042382	0	-	0	0	0	-	0	1	-	-	0	0	-	0	0	0	0	1	-	0	0	-	0	-	0	-	-	0	0	0	-	-	0	-	0	0	0	0	0	-	0	-	0	0	0	-	0
2511362|F|0-65:A>T-65:A>T	1	12042382	0	-	0	0	0	-	0	-	-	-	0	0	-	0	0	0	0	-	-	0	0	-	0	-	0	-	-	0	0	0	-	-	0	-	0	0	0	0	0	-	0	-	0	0	0	-	0
2511362|F|0-66:C>G-66:C>G	1	12042382	0	1	-	0	0	-	0	1	-	-	0	0	-	0	0	0	0	-	-	0	0	-	0	-	0	-	-	0	0	0	-	-	0	-	0	0	0	0	0	-	0	-	0	0	0	-	0
34735573|F|0-56:T>C-56:T>C	1	12135854	-	0	0	-	-	-	-	0	-	0	0	0	-	0	0	-	-	0	-	0	-	0	-	0	-	0	0	0	0	0	0	0	0	0	0	0	-	0	-	-	-	0	0	-	0	0	0
2466769|F|0-34:C>G-34:C>G	1	12141387	-	0	0	0	0	0	0	1	-	1	0	0	0	0	0	0	-	0	-	0	0	0	0	1	0	0	0	-	0	0	1	1	0	1	-	-	0	-	1	0	-	-	-	0	-	0	0
2466769|F|0-41:G>A-41:G>A	1	12141387	1	0	0	0	0	0	0	-	0	-	0	0	0	0	0	0	-	-	-	0	0	0	0	-	0	0	0	-	0	0	-	-	0	1	-	0	0	-	-	0	0	-	-	0	-	0	0
2466769|F|0-49:C>T-49:C>T	1	12141387	-	0	0	0	-	0	0	-	0	-	0	0	0	0	0	0	-	0	-	0	0	0	0	-	0	0	0	1	0	0	-	-	-	-	1	0	0	-	-	0	0	-	-	0	-	0	0
2466769|F|0-7:C>G-7:C>G	1	12141387	-	0	0	0	0	0	0	-	-	-	0	0	0	0	0	0	-	0	-	0	0	0	0	-	0	0	0	-	0	0	-	-	0	-	-	0	0	-	-	0	0	-	-	0	-	0	0
2409736|F|0-53:T>A-53:T>A	1	12336617	0	0	0	0	0	0	-	0	0	-	0	-	0	0	-	-	0	0	0	0	0	0	0	0	0	0	-	0	0	0	-	-	0	-	0	0	-	-	0	-	0	-	0	-	-	-	0
2409736|F|0-58:C>T-58:C>T	1	12336617	0	0	0	0	0	0	-	0	0	-	0	-	0	0	-	-	0	0	0	0	0	0	0	0	0	0	-	0	0	0	-	-	0	-	0	0	-	-	0	-	0	-	0	-	-	-	0
2409736|F|0-66:T>C-66:T>C	1	12336617	0	0	0	0	-	0	-	0	0	-	0	1	0	0	1	1	0	0	0	0	0	0	0	0	0	0	1	0	0	0	-	-	0	-	0	0	-	1	0	-	0	-	0	1	1	1	0
2471344|F|0-42:A>G-42:A>G	1	12355311	-	-	1	-	1	-	0	-	0	-	0	-	1	-	0	1	1	-	1	0	-	-	-	-	-	0	0	-	1	1	0	0	1	0	-	-	-	-	-	-	-	0	1	0	-	1	0
2452582|F|0-7:C>G-7:C>G	1	12368383	0	-	-	1	1	0	1	0	0	0	1	-	1	0	1	1	-	0	0	1	1	1	-	0	1	0	1	0	0	0	0	0	-	0	1	0	1	1	-	0	-	1	0	0	1	0	1
2529315|F|0-56:T>G-56:T>G	1	12437819	0	0	0	0	0	-	0	0	0	-	0	0	0	0	0	0	0	0	0	0	0	0	0	0	0	0	0	0	0	-	0	0	0	0	0	0	0	0	0	0	0	0	0	0	0	0	0
2457702|F|0-31:A>C-31:A>C	1	12442099	1	0	-	-	0	1	0	1	-	-	1	0	-	1	-	0	0	1	-	1	-	-	0	0	-	-	-	-	1	1	0	0	-	0	-	1	0	0	-	-	1	-	1	0	0	1	1
2457703|F|0-5:T>C-5:T>C	1	12442099	0	1	0	0	1	-	1	-	-	-	0	1	-	-	0	1	1	-	-	-	0	-	1	1	-	-	-	-	-	-	1	1	-	1	-	-	1	1	0	0	0	0	-	1	1	-	-
25981384|F|0-67:T>A-67:T>A	1	12442099	1	-	-	-	-	1	-	1	0	0	1	-	0	1	-	-	-	1	-	1	-	0	-	-	0	0	-	0	1	1	-	-	0	-	0	1	-	-	-	-	1	-	1	-	-	1	1
2428476|F|0-30:C>A-30:C>A	1	12539163	0	0	-	-	0	1	-	-	-	-	-	0	-	-	0	0	-	0	-	-	0	-	0	-	-	0	-	-	-	-	0	0	-	0	-	-	0	-	-	-	-	-	-	-	-	-	-
100021991|F|0-18:C>T-18:C>T	1	12550714	-	-	-	-	-	0	-	-	-	0	0	-	-	0	-	-	-	0	-	0	-	0	-	-	-	0	-	-	0	0	-	-	0	-	-	-	0	-	-	-	0	0	-	-	0	0	-
4584247|F|0-59:G>C-59:G>C	1	12550780	0	-	0	-	0	0	-	-	-	0	-	-	-	1	0	-	-	0	-	-	-	-	-	-	-	0	-	-	0	0	-	-	1	-	-	-	0	-	-	-	0	0	-	-	0	-	-
16726265|F|0-19:T>C-19:T>C	1	12591370	-	1	1	-	1	1	1	1	1	1	1	1	-	-	1	-	1	1	-	1	1	1	-	1	1	1	1	-	1	1	-	-	-	-	1	1	1	-	1	1	1	-	-	1	-	1	1
4583912|F|0-64:G>A-64:G>A	1	12591370	-	0	0	-	0	0	0	0	0	0	0	0	-	-	0	-	0	0	-	0	0	0	-	0	0	0	0	-	0	0	-	-	-	-	0	0	0	-	0	0	0	-	-	0	-	0	0
4583912|F|0-67:A>T-67:A>T	1	12591370	1	0	0	-	0	0	0	-	0	0	0	0	1	-	0	-	0	0	-	0	0	0	-	0	0	0	0	-	0	0	-	-	-	-	0	0	0	-	0	0	0	-	-	0	-	0	0
4583912|F|0-68:G>T-68:G>T	1	12591370	-	0	0	-	0	0	0	0	0	0	0	0	-	-	0	-	0	0	-	0	0	0	-	0	0	0	0	-	0	0	-	-	-	-	0	0	0	-	0	0	0	-	-	0	-	0	0
2484153|F|0-19:G>A-19:G>A	1	12682328	-	0	-	1	0	1	-	0	0	0	0	-	0	-	-	0	0	1	0	0	1	-	0	-	-	1	-	0	-	-	0	0	1	0	0	0	-	0	-	-	-	0	0	-	-	0	0
2484153|F|0-38:T>C-38:T>C	1	12682328	1	0	1	-	0	-	1	0	0	0	0	-	0	1	-	0	0	-	0	0	-	-	0	1	-	-	-	0	-	-	0	0	1	0	0	0	1	0	-	-	1	0	0	1	-	0	0
2484153|F|0-66:A>C-66:A>C	1	12682328	1	0	-	-	0	-	-	0	0	-	0	1	0	-	-	0	0	1	0	0	-	1	0	-	-	-	1	0	-	1	0	0	-	0	0	0	1	0	1	-	-	0	0	-	-	0	0
26086093|F|0-27:C>G-27:C>G	1	12713108	1	1	1	-	1	0	1	1	1	0	1	1	0	0	1	1	1	1	1	1	1	1	1	1	1	0	1	1	1	1	1	1	1	1	0	1	1	1	0	1	1	1	1	1	1	1	1
2572521|F|0-61:G>A-61:G>A	1	12792050	0	0	0	0	0	0	0	-	0	0	0	-	-	0	0	0	0	0	0	0	0	0	0	0	0	0	0	0	-	0	0	0	0	0	-	0	-	0	0	0	0	0	0	0	0	0	0
100055624|F|0-60:G>T-60:G>T	1	12850949	0	0	1	0	0	1	0	-	0	0	0	0	0	0	0	1	0	0	-	0	0	0	0	0	0	0	0	1	0	0	0	0	0	-	0	-	0	0	0	0	0	0	0	0	0	0	0
100055624|F|0-67:T>C-67:T>C	1	12850949	0	0	-	0	0	-	0	-	0	0	0	0	0	0	0	-	0	0	-	0	0	0	0	0	0	0	0	-	0	0	0	0	0	-	0	-	0	0	0	0	0	0	0	0	0	0	0
2384443|F|0-19:A>G-19:A>G	1	12850949	1	1	-	1	1	-	1	0	1	1	1	1	1	1	1	-	1	1	-	1	1	1	1	1	1	1	1	-	1	1	1	1	1	-	1	0	1	1	1	1	1	1	1	1	1	1	1
29617859|F|0-35:T>G-35:T>G	1	12986041	0	-	-	-	0	-	0	0	-	-	-	-	0	-	-	-	0	0	0	-	1	-	-	0	0	0	0	-	-	0	0	0	-	1	0	-	-	-	0	0	-	-	-	-	-	-	-
100069671|F|0-55:C>G-55:C>G	1	13050386	-	0	1	-	1	1	-	1	1	-	1	-	1	1	1	1	1	1	1	-	-	1	-	-	-	1	1	1	1	1	1	1	1	1	-	1	1	-	1	-	1	1	1	0	-	-	-
100069671|F|0-57:A>G-57:A>G	1	13050386	-	0	1	-	1	1	-	1	1	-	1	-	1	1	1	1	1	1	1	1	1	1	-	-	-	1	1	1	1	-	1	1	1	1	-	1	1	1	1	-	1	1	1	0	-	-	-
2453031|F|0-54:G>T-54:G>T	1	13050386	0	1	0	-	0	0	-	0	0	-	0	0	0	0	0	0	0	0	0	0	0	0	0	-	-	0	0	0	0	0	0	0	0	0	-	0	0	0	0	-	0	0	0	1	0	-	0
4589122|F|0-45:T>A-45:T>A	1	13165896	0	0	0	0	0	0	0	0	0	0	-	0	1	0	0	0	-	0	-	-	0	0	0	0	0	0	0	-	-	-	0	0	-	0	0	0	0	0	0	0	-	0	0	-	0	0	1
4589122|F|0-59:G>A-59:G>A	1	13165896	-	-	0	0	-	0	0	0	0	0	-	0	-	0	0	0	-	-	-	-	0	0	0	0	0	0	0	-	1	0	0	0	1	0	0	0	0	0	0	0	-	0	0	1	0	0	-
100063647|F|0-45:G>A-45:G>A	1	13183272	0	0	0	-	0	-	-	-	-	-	1	0	0	-	0	-	-	0	-	1	-	-	0	-	-	-	0	-	0	0	-	-	0	-	-	-	0	0	0	-	1	-	0	0	0	-	0
2433466|F|0-25:C>A-25:C>A	1	13666434	0	-	-	-	-	0	-	0	0	0	0	-	-	0	0	-	0	0	0	0	-	0	0	0	-	0	0	0	-	0	0	0	0	0	-	0	0	-	0	-	0	0	0	0	0	0	0
2559313|F|0-20:T>C-20:T>C	1	13762088	0	0	0	0	0	0	0	0	0	-	0	1	0	0	0	0	0	-	0	0	1	0	0	0	1	0	0	0	-	0	0	0	0	0	1	0	0	0	0	1	0	0	0	0	0	0	0
2559313|F|0-48:C>T-48:C>T	1	13762088	0	0	0	0	0	0	0	0	0	-	0	-	0	0	0	0	0	1	0	0	-	0	0	0	-	0	0	0	1	0	0	0	0	0	-	0	0	0	0	-	0	0	0	0	0	0	0
29626192|F|0-56:C>T-56:C>T	1	13772338	0	-	0	-	0	0	0	0	0	-	1	-	-	0	0	0	0	-	0	1	-	1	0	0	-	0	1	0	-	-	-	0	0	0	1	0	0	-	1	-	0	0	0	1	0	-	0
100041514|F|0-34:G>C-34:G>C	1	13863866	1	1	-	1	1	1	1	1	1	0	1	1	1	1	1	1	1	1	1	1	1	1	1	1	-	1	1	1	1	1	1	1	-	1	1	1	1	1	1	1	1	-	1	-	1	1	-
2408024|F|0-15:T>G-15:T>G	1	13865718	1	-	-	-	-	-	1	1	-	-	1	1	1	-	1	1	-	1	1	1	0	-	1	-	-	-	1	1	-	-	1	1	-	1	1	1	-	-	-	-	1	-	1	1	-	-	-
2537643|F|0-23:T>C-23:T>C	1	13907271	-	0	0	-	0	-	-	0	0	-	-	1	-	-	-	-	-	0	-	-	-	-	0	-	0	0	0	-	0	-	-	-	0	-	-	-	1	1	-	0	1	-	-	-	1	-	-
24027100|F|0-40:T>A-40:T>A	1	14026944	1	1	1	-	1	1	1	1	1	0	1	1	1	1	1	-	1	1	1	-	1	1	1	1	0	1	0	1	1	1	1	1	1	1	1	1	-	1	1	0	1	0	1	1	1	-	-
3039737|F|0-33:T>G-33:T>G	1	14026944	1	1	1	0	1	1	1	1	1	-	1	1	1	1	1	0	1	1	1	-	1	1	1	1	-	1	-	1	1	1	1	1	1	1	1	1	-	1	1	-	1	-	1	1	1	-	0
100021598|F|0-33:T>C-33:T>C	1	14081329	1	1	1	1	1	1	-	-	1	-	-	-	-	-	-	1	1	1	1	1	1	1	1	-	1	1	-	-	1	-	1	1	1	-	1	-	1	-	1	-	-	-	-	-	-	1	1
25003387|F|0-64:T>C-64:T>C	1	14081395	1	0	0	1	1	1	1	-	1	1	1	1	1	1	-	1	1	1	1	1	1	1	1	1	1	1	-	1	1	-	1	1	1	1	1	-	1	1	1	1	1	1	-	1	1	1	1
25002837|F|0-10:T>C-10:T>C	1	14087145	0	0	0	0	0	0	0	0	0	0	0	0	0	0	-	1	0	0	0	0	0	0	0	0	0	0	0	0	0	0	0	0	0	0	0	0	0	0	-	0	0	0	0	0	0	0	1
100022421|F|0-55:T>C-55:T>C	1	14088942	1	1	1	1	-	1	1	1	-	1	1	1	1	1	-	-	1	1	1	1	-	-	1	1	1	1	1	-	1	-	-	-	-	1	1	1	1	-	-	1	-	-	1	1	1	-	-
2403808|F|0-25:C>G-25:C>G	1	14253765	0	-	-	0	-	0	1	-	-	-	0	-	-	-	0	1	0	0	0	0	-	-	-	0	0	0	0	-	0	-	-	-	0	-	0	-	0	-	0	0	-	0	-	-	-	-	0
2403808|F|0-33:G>A-33:G>A	1	14253765	-	1	1	0	0	0	-	1	1	1	0	1	1	1	0	-	0	-	0	0	1	1	1	0	0	0	0	-	0	1	1	1	0	1	0	1	-	1	0	0	1	0	1	1	1	1	0
16725021|F|0-17:C>T-17:C>T	1	14312757	0	0	0	0	0	0	0	0	0	0	0	0	0	0	0	0	0	0	0	0	0	0	0	0	0	0	0	0	0	0	0	0	0	0	0	0	0	0	0	0	0	0	0	0	0	0	0
2427280|F|0-15:G>C-15:G>C	1	14601559	0	0	0	0	0	0	0	0	0	0	0	-	0	0	0	0	0	0	0	0	0	0	0	0	0	0	0	0	0	0	0	0	0	0	0	0	0	0	0	0	0	0	0	0	0	0	0
2427280|F|0-42:C>T-42:C>T	1	14601559	0	0	0	0	0	0	0	0	0	0	0	-	0	0	0	0	0	0	0	0	0	0	0	0	0	0	0	0	0	0	0	0	0	0	0	0	0	0	0	0	0	0	0	0	0	0	0
100054453|F|0-33:G>A-33:G>A	1	14616035	0	0	0	0	0	-	0	0	0	0	0	0	0	0	-	0	0	0	0	0	0	0	0	-	0	0	0	0	0	0	0	0	0	0	0	0	0	0	0	-	0	0	0	0	-	0	0
100054453|F|0-7:C>G-7:C>G	1	14616035	0	0	0	0	0	1	0	0	0	0	0	0	0	0	-	0	0	0	0	0	0	0	0	-	0	0	0	0	0	0	0	0	0	0	0	0	0	0	0	-	0	0	0	0	-	0	0
2467630|F|0-58:G>C-58:G>C	1	14655416	0	0	0	0	0	-	0	0	0	0	0	0	0	0	-	0	0	0	0	0	-	0	0	0	-	0	-	0	0	0	0	0	0	0	0	0	0	-	-	0	0	0	0	0	0	-	-
2502919|F|0-44:C>T-44:C>T	1	14698181	0	0	0	0	0	-	0	0	0	0	0	0	0	0	0	0	-	0	0	-	0	0	0	0	0	0	0	0	0	-	0	0	0	0	0	0	-	0	0	0	0	0	0	0	0	0	0
2502919|F|0-46:A>G-46:A>G	1	14698181	0	0	0	0	0	-	0	0	0	0	0	0	0	0	0	0	1	0	0	-	0	0	0	0	0	0	0	0	0	-	0	0	0	0	0	0	-	0	0	0	0	0	0	0	0	0	0
2531834|F|0-28:G>C-28:G>C	1	14700678	0	0	0	0	0	0	0	-	0	0	0	0	0	0	-	0	-	0	0	0	0	0	0	0	0	0	0	0	0	0	0	0	0	0	0	0	0	0	-	-	0	0	-	0	0	0	0
2531834|F|0-51:G>C-51:G>C	1	14700678	0	0	0	0	0	0	0	-	0	0	0	0	0	0	-	0	1	0	0	0	0	0	0	0	0	0	0	0	0	0	0	0	0	0	0	0	0	0	-	-	0	0	-	0	0	0	0
29625734|F|0-23:T>C-23:T>C	1	14700678	1	1	1	1	1	1	1	-	1	1	1	1	1	1	0	1	-	1	1	1	1	1	1	1	1	1	1	1	1	1	1	1	1	1	1	1	1	1	-	0	1	1	-	1	1	1	1
100062993|F|0-12:G>A-12:G>A	1	14846029	0	-	-	0	0	0	-	0	0	-	-	-	-	-	-	0	-	0	-	-	-	0	-	0	0	0	-	0	0	0	-	-	-	-	0	0	-	-	-	0	0	-	0	0	0	-	-
100042423|F|0-25:A>G-25:A>G	1	14846226	-	1	1	-	-	-	1	-	-	0	-	1	-	0	0	-	0	0	1	0	0	-	1	-	0	-	-	-	-	-	1	-	0	1	-	-	0	0	-	-	1	0	-	-	-	1	1
2437021|F|0-55:A>G-55:A>G	1	14846226	0	-	-	0	-	0	-	-	-	1	-	-	-	1	1	-	1	1	-	1	1	0	-	0	1	0	-	0	0	0	-	-	1	-	-	0	1	1	-	0	-	1	0	0	0	-	-
2467984|F|0-27:G>C-27:G>C	1	14884842	0	0	0	0	0	0	0	0	0	0	0	0	0	0	0	0	0	0	0	0	0	0	0	0	0	0	0	0	0	0	0	0	0	0	0	0	0	0	-	0	0	0	-	0	0	0	0
100041298|F|0-14:A>C-14:A>C	1	15056188	1	1	-	-	1	-	1	1	1	-	1	-	-	1	-	-	0	1	-	1	1	1	1	1	1	1	1	1	1	1	-	-	-	1	-	1	1	1	1	1	1	1	1	1	1	1	-
2399127|F|0-27:T>A-27:T>A	1	15121079	-	0	0	-	-	0	-	0	0	0	-	0	1	0	-	-	0	0	0	-	-	-	1	-	0	0	0	0	-	-	1	1	0	1	0	0	-	0	0	-	0	-	0	-	-	0	0
34710384|F|0-24:T>C-24:T>C	1	15121230	1	1	1	1	1	1	1	1	-	-	1	-	1	1	1	1	1	1	1	1	1	1	-	1	1	1	1	0	1	-	-	1	0	1	-	1	-	1	-	-	1	-	-	-	-	1	1
2538137|F|0-7:G>T-7:G>T	1	15125124	0	0	0	0	0	0	0	0	-	1	0	-	0	1	0	0	0	0	1	0	0	0	0	0	1	0	1	0	0	0	0	0	0	0	0	0	0	1	0	0	-	0	1	0	0	1	1
2510573|F|0-44:A>G-44:A>G	1	15161916	1	1	1	1	1	1	1	1	0	0	1	0	-	0	1	1	1	1	0	1	1	1	1	1	0	1	0	-	1	1	-	-	1	-	1	1	1	0	1	1	-	1	0	1	1	0	0
25947860|F|0-62:A>G-62:A>G	1	15161916	1	1	1	1	1	1	1	1	-	-	1	-	0	-	1	1	1	1	-	1	1	1	-	1	-	1	-	1	1	1	0	0	1	0	1	1	-	-	1	1	1	1	-	1	1	-	-
4576948|F|0-28:C>T-28:C>T	1	15176762	0	-	-	-	0	0	0	0	0	0	-	0	0	-	0	0	0	0	0	1	1	0	0	0	0	0	0	0	0	0	0	0	0	0	0	0	0	0	0	0	0	0	0	0	0	-	0
4576948|F|0-67:C>A-67:C>A	1	15176762	0	1	1	-	0	0	0	0	0	0	0	0	0	-	0	0	0	0	0	-	-	0	0	0	0	0	0	0	0	0	0	0	0	0	0	0	0	0	0	0	0	0	0	0	0	-	0
2519778|F|0-39:C>T-39:C>T	1	15189396	0	-	-	-	0	0	0	0	0	0	-	-	0	-	-	0	-	0	-	-	-	0	0	-	-	0	-	0	0	-	-	-	0	-	-	0	0	-	0	0	0	0	-	0	-	-	-
4589483|F|0-23:C>T-23:C>T	1	15304269	-	-	-	0	-	-	0	0	-	0	-	0	-	-	-	0	0	-	-	-	-	0	-	0	0	0	-	-	-	0	-	-	-	-	0	0	0	0	-	-	-	-	0	-	0	-	-
4589483|F|0-31:T>C-31:T>C	1	15304269	1	1	1	0	1	1	0	0	1	0	1	-	1	-	1	0	1	1	1	1	1	-	1	0	0	0	1	1	1	-	1	1	-	1	0	0	0	0	1	1	1	1	0	1	0	-	-
24025261|F|0-59:C>T-59:C>T	1	15304335	1	1	1	-	1	1	-	-	1	-	1	-	1	-	1	-	1	1	1	1	1	1	1	-	-	-	1	1	1	1	1	1	-	1	-	-	-	-	1	1	1	1	-	1	-	-	-
2580496|F|0-26:G>C-26:G>C	1	15367804	0	-	0	0	0	-	-	-	0	0	0	-	0	0	0	0	-	-	0	0	0	-	0	0	-	0	0	0	0	-	0	0	0	0	0	0	-	-	0	-	0	0	-	-	-	0	1
2580496|F|0-50:C>T-50:C>T	1	15367804	0	-	0	0	0	-	-	-	0	0	0	-	0	0	0	0	-	-	0	0	0	-	0	0	-	0	0	0	0	-	0	0	0	0	0	0	-	1	0	-	0	0	-	-	-	0	-
2580496|F|0-6:C>T-6:C>T	1	15367804	0	-	0	0	0	-	-	-	0	0	0	-	0	0	0	0	-	-	0	0	0	-	0	0	-	0	0	0	0	-	0	0	0	0	0	0	-	-	0	-	0	0	-	-	-	0	-
2442751|F|0-45:C>T-45:C>T	1	15388975	0	0	0	0	0	0	0	0	0	0	0	0	-	0	0	0	0	0	0	0	0	0	0	0	-	-	0	0	0	0	0	0	0	0	0	0	-	0	-	0	-	0	-	-	-	0	0
2613519|F|0-14:A>C-14:A>C	1	15403384	0	0	0	0	-	1	0	0	0	0	0	0	1	-	0	1	1	1	0	0	0	0	1	1	0	0	1	1	0	-	0	0	1	0	0	1	0	0	1	0	-	0	-	0	0	0	0
2613519|F|0-45:C>A-45:C>A	1	15403384	0	0	0	0	0	-	0	0	0	0	0	0	-	-	0	-	-	-	0	0	0	0	-	-	0	0	-	-	0	-	0	0	-	0	0	-	0	0	0	0	-	0	-	0	0	0	0
2441201|F|0-18:A>G-18:A>G	1	15583673	-	-	-	-	-	0	-	0	-	-	-	-	0	-	0	0	0	-	-	-	-	0	-	-	0	0	0	-	-	-	0	-	0	-	0	0	-	-	0	0	0	-	-	-	0	-	0
29628449|F|0-40:A>G-40:A>G	1	15583673	0	0	-	-	-	1	-	1	0	0	0	0	1	0	1	1	1	0	-	0	-	1	-	-	1	1	1	-	0	0	1	-	1	0	1	1	-	-	1	1	1	-	0	-	1	0	1
2394550|F|0-31:C>T-31:C>T	1	15583739	0	0	0	-	-	-	0	-	0	0	0	0	-	0	-	-	-	0	0	0	0	-	-	-	-	-	-	-	0	0	-	0	-	0	-	-	0	0	-	-	-	0	0	-	-	-	-
2431784|F|0-31:G>A-31:G>A	1	15585607	-	-	-	0	0	-	-	0	-	0	-	0	0	-	0	-	0	0	-	-	0	0	-	0	0	0	0	0	-	0	0	-	0	-	-	0	-	0	-	0	0	-	-	0	-	-	0
2431516|F|0-61:T>A-61:T>A	1	15669950	0	0	0	0	0	0	1	0	0	0	0	0	1	0	0	0	0	0	0	0	1	0	0	0	0	0	0	0	0	0	0	0	0	0	0	0	0	1	-	0	0	0	0	0	0	0	0
100066151|F|0-42:T>G-42:T>G	1	15692358	1	-	-	-	-	-	1	-	1	-	1	-	1	-	-	1	-	-	-	1	-	-	-	1	-	1	-	-	-	1	1	1	1	1	-	-	-	-	1	1	-	-	-	1	-	1	-
2516342|F|0-36:T>C-36:T>C	1	15759608	0	0	0	0	0	0	0	0	0	0	0	0	0	0	0	0	0	0	0	0	0	0	0	0	0	0	0	0	0	0	0	0	0	0	0	0	0	0	0	0	-	0	0	0	0	0	-
2516602|F|0-11:G>A-11:G>A	1	15761329	0	0	0	0	0	-	0	0	0	0	0	0	0	0	0	0	0	-	0	0	0	0	0	0	0	0	0	0	0	0	0	0	0	0	0	0	0	-	0	0	0	0	0	0	0	0	0
2516602|F|0-38:C>G-38:C>G	1	15761329	0	0	0	0	0	1	0	0	0	0	0	0	0	0	0	0	0	1	0	0	0	0	0	0	0	0	0	0	0	0	0	0	0	0	0	0	0	-	0	0	0	0	0	0	0	0	0
4582382|F|0-44:C>T-44:C>T	1	15763700	-	1	1	-	-	0	0	-	0	-	-	0	0	-	0	0	-	-	-	-	0	0	-	-	0	-	0	0	1	0	-	-	-	-	0	0	0	-	0	0	-	0	-	0	-	-	0
100056754|F|0-54:G>A-54:G>A	1	15790201	-	0	0	-	-	0	0	-	0	-	-	0	0	-	0	0	-	-	-	-	0	0	-	-	0	-	0	0	0	-	-	-	-	-	0	-	0	-	0	0	-	-	-	-	0	-	0
2507315|F|0-30:T>G-30:T>G	1	15972518	-	1	1	-	-	-	-	1	1	-	1	-	-	0	0	0	0	0	0	-	-	-	1	0	-	0	-	-	1	0	0	-	0	1	-	-	0	0	1	0	0	0	-	-	-	0	-
2434578|F|0-9:G>A-9:G>A	1	16041301	0	0	0	0	0	-	-	0	0	-	0	-	0	-	-	-	-	-	0	0	-	-	0	-	0	0	-	0	0	0	0	0	-	0	-	0	0	-	0	0	0	0	0	-	-	0	0
2489202|F|0-66:A>T-66:A>T	1	16041301	1	1	1	1	1	0	0	1	1	-	1	-	1	-	0	-	-	1	1	-	0	0	1	-	1	1	-	1	1	1	-	1	0	1	-	1	1	-	1	1	1	1	1	-	0	1	1
4582243|F|0-61:T>C-61:T>C	1	16233522	0	1	1	-	1	-	-	1	1	0	1	0	-	-	0	1	-	0	1	1	-	0	0	-	1	-	0	-	1	0	-	0	-	-	0	-	-	-	-	0	-	-	0	-	-	-	0
2435502|F|0-26:G>C-26:G>C	1	16233588	0	0	0	-	0	-	-	0	0	0	0	0	1	-	0	0	-	0	0	0	-	0	0	0	-	-	0	0	0	0	0	0	-	-	0	-	-	-	-	0	-	-	-	-	-	-	0
2433927|F|0-62:G>A-62:G>A	1	16234350	1	-	-	-	0	-	-	0	-	0	0	0	-	-	0	-	-	0	-	0	-	-	0	-	-	-	-	0	-	0	0	0	-	-	0	-	1	-	0	0	-	-	0	-	-	-	0
2444010|F|0-50:A>T-50:A>T	1	16301655	-	0	0	0	-	0	0	0	-	-	0	-	0	-	0	-	0	0	0	0	0	0	-	0	-	0	1	-	0	-	-	-	0	-	0	-	0	-	0	-	-	0	0	-	0	0	-
2615983|F|0-50:C>T-50:C>T	1	16304723	0	0	-	-	0	-	-	-	-	0	-	0	-	0	-	-	-	0	-	-	-	-	0	0	0	-	0	0	-	0	0	0	-	0	0	0	0	-	-	0	-	-	-	0	-	-	0
4585910|F|0-29:A>G-29:A>G	1	16561758	0	0	0	0	0	0	0	0	0	0	0	1	0	0	-	0	0	0	0	0	0	-	0	0	0	0	0	0	0	0	0	0	0	0	0	0	0	0	0	0	-	0	0	0	0	0	0
4585910|F|0-8:G>A-8:G>A	1	16561758	0	0	0	0	0	0	0	0	0	0	0	-	0	0	-	0	0	0	0	0	0	0	0	0	0	0	0	0	0	0	0	0	0	0	0	0	0	0	0	0	1	0	0	0	0	0	0
2437167|F|0-22:G>C-22:G>C	1	16707525	0	0	0	0	-	1	0	0	1	0	0	1	1	0	0	0	0	-	0	0	0	0	-	0	1	0	0	1	0	0	-	0	0	0	0	1	1	0	0	1	0	1	0	0	0	1	1
2437167|F|0-40:G>C-40:G>C	1	16707525	0	0	0	0	0	-	0	0	-	0	0	-	-	0	-	-	0	-	0	0	0	0	0	0	-	0	0	-	-	0	0	0	-	0	-	-	-	0	0	-	0	-	0	0	0	-	-
2437167|F|0-43:T>G-43:T>G	1	16707525	0	0	0	0	-	1	0	0	1	0	0	1	1	0	0	0	0	-	0	0	0	0	-	0	1	0	-	1	0	0	-	0	0	0	0	-	1	0	0	1	0	1	0	0	0	1	1
2437167|F|0-66:G>A-66:G>A	1	16707525	0	0	0	0	0	-	0	0	-	0	0	-	-	0	0	0	0	0	0	0	0	0	0	0	-	0	0	-	0	0	0	0	0	0	0	-	-	0	0	-	0	-	0	0	0	-	-
2378742|F|0-38:C>G-38:C>G	1	16710035	0	1	1	0	-	1	0	0	1	0	-	1	1	0	0	0	0	-	0	1	0	0	-	-	0	0	-	0	-	0	0	0	0	0	0	0	-	0	0	1	0	0	0	0	0	0	1
2378742|F|0-56:G>A-56:G>A	1	16710035	0	-	-	0	0	-	0	0	0	0	1	-	-	0	0	0	0	0	0	1	0	-	0	1	0	0	0	0	0	0	0	0	0	0	0	0	0	0	0	-	0	0	0	0	0	0	-
26085725|F|0-30:G>A-30:G>A	1	16713514	0	-	-	-	0	-	0	0	-	0	-	-	-	0	0	0	0	-	0	-	0	0	-	-	0	0	-	-	0	-	0	0	0	0	0	0	0	-	0	-	0	0	0	0	0	0	-
26085725|F|0-6:T>G-6:T>G	1	16713514	0	-	1	-	-	1	0	0	1	0	1	1	-	0	0	0	0	1	0	-	0	0	1	1	0	0	-	-	-	-	0	0	0	0	0	0	0	-	0	1	0	0	0	0	0	0	1
24024475|F|0-53:G>C-53:G>C	1	16729998	1	1	1	1	1	1	1	1	1	1	0	1	1	1	1	1	1	1	1	0	1	1	1	0	1	1	1	1	1	1	1	1	-	1	1	-	1	1	1	1	1	1	1	1	1	1	1
4583441|F|0-52:C>T-52:C>T	1	16745616	-	0	0	0	0	0	0	0	-	-	-	0	-	-	0	-	-	-	0	-	0	0	0	-	-	0	-	-	0	-	0	0	0	-	-	-	0	0	-	0	-	-	0	-	1	-	0
100056413|F|0-62:A>G-62:A>G	1	16869222	-	0	-	-	0	-	-	-	-	1	0	-	1	1	1	-	-	1	-	0	-	1	0	1	-	-	1	-	0	1	1	-	-	-	1	1	-	-	1	-	1	1	-	0	1	-	1
2504856|F|0-67:T>C-67:T>C	1	16869222	-	-	-	-	-	-	-	-	-	1	-	-	1	1	1	-	-	1	-	-	-	1	-	1	-	-	1	-	-	1	1	-	-	-	1	1	-	-	1	-	1	1	-	-	1	-	1
2490618|F|0-13:G>A-13:G>A	1	16977658	1	0	0	0	0	0	0	0	0	0	0	0	0	0	0	0	0	0	0	0	0	0	0	0	0	0	0	0	0	1	0	0	0	0	0	0	0	0	0	0	0	0	1	0	0	-	0
2490618|F|0-17:A>G-17:A>G	1	16977658	-	0	0	0	0	0	0	0	0	0	0	0	0	0	0	0	0	0	0	0	0	0	0	0	0	0	0	0	0	-	0	0	0	0	0	0	0	0	0	0	0	0	-	0	0	-	0
2490618|F|0-36:A>G-36:A>G	1	16977658	-	0	0	0	0	0	0	0	0	0	0	0	0	0	0	0	0	0	0	0	0	0	0	0	0	0	0	0	0	-	0	0	0	0	0	0	0	0	0	0	0	0	-	0	0	-	0
2435692|F|0-58:A>G-58:A>G	1	17147877	-	0	0	0	-	0	0	1	-	0	0	0	0	0	0	0	0	-	0	0	0	0	0	0	0	0	0	0	0	0	0	-	0	0	0	0	1	0	0	0	0	0	0	0	0	-	0
2506806|F|0-29:G>A-29:G>A	1	17153228	1	1	1	1	1	0	-	1	0	1	1	1	-	-	0	-	1	-	-	-	-	1	-	-	1	-	-	-	1	0	-	0	-	-	1	0	-	-	1	1	1	1	0	0	-	1	-
2513876|F|0-54:C>A-54:C>A	1	17153228	-	1	-	-	-	-	0	0	0	-	-	0	-	0	-	-	-	0	0	0	0	0	0	0	-	0	0	0	0	-	-	-	0	0	0	0	0	0	-	1	0	-	-	-	1	-	1
100065890|F|0-21:C>A-21:C>A	1	17188534	1	-	-	-	0	-	1	-	-	1	0	-	-	1	0	-	0	0	1	0	-	1	0	1	1	-	-	0	-	1	-	-	1	-	1	-	0	1	1	-	0	-	-	0	-	-	1
2569441|F|0-11:A>G-11:A>G	1	17188815	0	0	0	0	0	0	0	0	0	0	0	0	0	0	0	0	0	0	0	0	0	0	0	0	0	0	0	0	0	0	0	0	0	0	0	0	0	0	0	0	0	0	0	0	0	0	0
100054857|F|0-6:G>A-6:G>A	1	17317762	1	1	1	1	1	1	-	1	1	1	1	1	1	1	1	1	1	1	1	1	1	1	1	1	1	1	-	1	1	1	1	1	-	1	1	1	1	1	1	1	1	1	1	1	1	1	1
100054858|F|0-24:A>G-24:A>G	1	17317762	0	0	0	0	0	0	-	0	0	0	0	0	0	0	0	0	0	0	0	0	0	0	0	0	0	0	-	0	0	0	0	0	1	0	0	0	0	0	0	0	0	0	0	0	0	0	0
100054858|F|0-55:C>T-55:C>T	1	17317762	0	0	0	0	0	0	-	0	0	0	0	0	0	0	0	0	0	0	0	0	0	0	0	0	0	0	-	0	0	0	0	0	-	0	0	0	0	0	0	0	0	0	0	0	0	0	0
2573994|F|0-25:T>A-25:T>A	1	17355189	1	0	-	-	0	0	-	1	0	0	0	-	-	0	0	0	-	-	0	0	0	0	0	1	-	0	0	0	0	0	0	0	-	0	0	0	-	0	0	0	0	0	-	-	0	-	-
2548895|F|0-55:A>T-55:A>T	1	17805972	1	1	1	-	-	0	-	-	0	0	-	0	-	-	1	-	0	-	-	-	-	1	-	0	-	1	-	0	1	-	1	1	-	-	0	1	0	-	1	-	-	1	0	0	1	-	-
29630997|F|0-13:G>A-13:G>A	1	17817789	0	0	-	-	0	0	-	-	0	-	1	0	-	0	0	-	-	0	0	-	-	0	0	-	0	0	0	1	0	-	0	0	0	0	-	-	0	-	0	-	1	0	0	0	-	0	-
29630997|F|0-29:G>A-29:G>A	1	17817789	0	0	-	-	0	0	-	0	0	-	-	0	-	0	0	-	-	0	0	-	-	0	0	-	0	0	0	-	0	-	0	0	0	0	-	-	0	1	-	1	-	0	0	0	-	0	-
29630997|F|0-6:T>A-6:T>A	1	17817789	0	0	-	-	-	0	-	0	0	-	-	0	-	0	0	-	-	0	0	-	-	0	0	-	0	0	0	-	0	-	0	0	0	0	-	-	0	-	0	-	-	0	0	0	-	0	-
2402050|F|0-23:T>G-23:T>G	1	17955900	-	1	1	-	-	0	-	1	0	0	-	-	-	0	-	0	-	0	-	-	-	0	-	-	1	1	-	-	-	0	0	0	-	-	-	-	0	-	-	0	0	-	-	-	0	0	-
2402050|F|0-30:G>A-30:G>A	1	17955900	1	-	-	-	-	0	-	-	0	0	-	-	-	0	-	0	-	0	-	-	-	0	-	1	-	-	-	-	1	0	0	-	-	0	-	-	0	1	-	0	-	-	-	-	-	0	-
2402050|F|0-38:A>G-38:A>G	1	17955900	-	-	-	-	-	0	-	-	0	0	-	-	-	0	-	0	1	0	-	-	-	0	-	-	-	-	0	-	-	0	0	0	-	0	1	0	0	-	1	0	0	-	-	-	0	0	-
4584227|F|0-38:C>T-38:C>T	1	17979298	0	0	0	0	0	0	0	0	1	0	0	0	0	1	0	0	0	-	0	0	0	0	0	0	0	-	0	0	0	0	0	0	0	0	0	0	-	-	0	0	0	0	0	0	0	1	0
4584227|F|0-43:G>A-43:G>A	1	17979298	0	0	0	0	0	0	0	0	0	0	0	0	0	-	0	0	0	0	0	0	0	0	0	0	0	1	0	0	0	0	0	0	0	0	0	0	0	1	0	0	0	0	0	0	0	0	0
4584227|F|0-56:C>T-56:C>T	1	17979298	0	0	0	0	-	0	0	0	0	0	0	0	0	-	0	0	0	0	0	0	1	0	0	0	0	-	0	0	0	0	0	0	0	0	0	0	0	-	0	0	0	0	0	0	0	0	0
2384404|F|0-58:A>G-58:A>G	1	17988079	1	1	-	-	1	1	0	0	1	0	1	0	0	-	-	1	1	1	-	1	-	1	-	1	-	-	1	1	1	1	-	0	1	-	-	-	-	-	-	-	1	-	-	0	-	-	0
4583381|F|0-66:A>G-66:A>G	1	18043215	-	0	0	0	-	-	-	-	1	0	-	0	-	1	-	-	0	0	0	-	-	-	0	0	0	0	-	-	0	-	0	-	0	-	0	-	0	0	0	-	-	0	-	-	-	0	1
100056120|F|0-48:T>C-48:T>C	1	18044008	0	1	1	1	0	-	0	-	1	1	0	-	0	1	-	0	1	-	1	-	-	0	1	1	1	1	0	0	-	-	-	0	1	-	1	-	-	-	1	1	0	1	0	0	0	1	1
100022076|F|0-56:G>C-56:G>C	1	18044234	1	-	-	1	-	-	1	-	1	-	1	-	1	1	1	1	1	1	1	1	-	1	1	1	-	-	1	1	1	1	-	-	-	1	1	-	1	-	1	-	1	-	1	1	1	1	1
2518358|F|0-37:T>G-37:T>G	1	18147736	0	0	0	0	0	0	0	0	0	0	0	0	-	0	0	0	0	0	0	0	0	-	0	0	0	0	0	0	0	0	0	1	0	-	0	0	0	0	0	0	1	0	0	0	1	0	-
2518358|F|0-65:C>T-65:C>T	1	18147736	0	0	0	0	0	0	0	0	0	0	0	0	-	0	0	0	0	0	0	0	0	0	0	0	0	0	0	0	0	0	0	-	0	-	0	0	0	0	0	0	-	0	0	0	-	0	-
2622811|F|0-25:A>G-25:A>G	1	18186626	-	-	-	0	0	0	-	0	0	0	0	-	0	0	0	-	0	-	-	0	0	0	-	0	0	1	0	-	0	-	-	0	0	0	0	0	0	-	-	-	0	0	-	-	0	0	0
2622811|F|0-36:G>A-36:G>A	1	18186626	1	1	1	0	0	0	-	0	0	0	0	-	0	0	0	1	0	-	-	0	0	0	-	0	0	-	0	1	0	-	-	0	0	0	0	0	0	-	-	-	0	0	-	-	0	0	0
25004349|F|0-6:T>C-6:T>C	1	18189393	-	-	-	0	1	0	1	-	-	0	0	-	1	-	0	-	1	-	1	0	-	0	-	1	1	-	1	1	-	1	1	-	-	-	1	0	-	1	0	1	1	0	-	1	-	1	-
100043323|F|0-14:C>T-14:C>T	1	18452909	0	0	0	-	0	0	0	0	0	-	0	-	0	-	0	0	0	0	0	0	-	0	0	0	0	0	-	0	0	0	0	0	0	0	0	0	0	0	0	0	0	0	0	0	0	0	-
2516871|F|0-28:T>C-28:T>C	1	18526556	0	0	-	1	-	0	-	0	0	-	0	0	-	-	0	0	-	0	0	-	0	1	-	1	1	0	0	1	1	1	-	0	-	-	1	-	-	0	-	0	-	0	-	-	-	-	1
2516871|F|0-57:C>T-57:C>T	1	18526556	0	0	-	-	-	0	-	0	0	-	0	0	-	1	0	0	-	0	0	-	0	-	-	-	-	0	0	-	-	-	0	0	1	1	-	-	1	0	-	0	-	0	-	-	-	1	-
25002764|F|0-26:T>C-26:T>C	1	18761094	0	0	0	0	0	0	0	0	0	0	0	0	0	0	0	0	0	0	0	0	0	0	0	0	0	0	0	0	0	0	0	0	0	0	0	0	0	0	0	0	0	0	0	0	0	0	0
24014900|F|0-17:G>A-17:G>A	1	18948291	0	-	-	0	-	0	0	0	0	0	0	0	-	1	-	-	-	1	-	0	-	0	-	-	1	0	-	0	0	0	0	0	-	0	-	0	0	-	-	0	0	-	0	-	-	0	0
29629097|F|0-46:A>C-46:A>C	1	18949838	1	-	-	-	1	-	1	1	1	-	1	-	-	-	-	1	-	-	-	-	-	1	0	1	-	-	-	-	1	-	1	-	1	-	-	-	-	-	1	-	-	-	-	-	1	1	1
100083044|F|0-57:T>G-57:T>G	1	18956906	1	0	0	0	0	-	1	-	1	0	1	0	-	0	-	0	1	-	-	-	0	0	-	1	1	1	1	1	0	-	1	1	1	1	-	1	0	0	0	0	1	0	0	-	0	1	-
24028558|F|0-9:A>C-9:A>C	1	18968730	1	1	-	1	-	-	-	-	-	1	1	-	1	0	-	-	1	-	-	1	-	1	-	1	1	-	-	-	1	1	1	1	1	-	1	-	-	-	1	1	-	1	1	1	1	1	-
2404661|F|0-10:T>C-10:T>C	1	18968730	0	1	1	0	1	1	-	-	1	0	0	-	0	-	-	-	0	1	-	0	-	0	-	0	0	-	-	-	-	0	-	1	0	-	0	-	1	-	0	0	-	0	0	0	0	0	-
25949267|F|0-43:T>C-43:T>C	1	19114786	-	-	-	1	0	-	-	0	0	0	0	1	-	-	1	1	0	1	-	0	-	0	1	0	0	1	1	-	-	-	0	-	1	1	0	1	1	1	-	-	-	-	1	1	-	0	0
25949267|F|0-65:G>C-65:G>C	1	19114786	-	1	1	-	-	1	-	0	0	0	0	-	1	1	-	-	0	-	-	0	-	0	-	-	0	-	-	-	1	1	-	1	-	-	0	-	-	-	-	-	-	-	-	-	-	0	0
2450650|F|0-55:A>T-55:A>T	1	19172178	-	0	-	0	-	1	-	-	1	0	1	0	-	-	0	1	1	-	-	1	-	1	0	1	1	-	-	0	-	0	1	-	1	0	1	1	1	0	-	0	-	0	0	0	1	1	1
2383651|F|0-11:T>C-11:T>C	1	19227664	0	0	0	0	0	0	-	0	0	0	0	0	0	0	0	0	0	0	-	0	-	0	0	0	0	-	0	0	0	-	0	0	0	0	0	0	0	0	-	0	-	-	-	0	0	-	0
2383651|F|0-61:C>A-61:C>A	1	19227664	0	0	0	0	0	0	-	0	0	0	0	0	0	0	0	0	0	0	-	0	-	0	0	0	0	-	0	0	0	-	0	0	0	0	0	0	0	0	-	0	1	-	-	0	0	-	0
2511690|F|0-42:C>G-42:C>G	1	19317625	-	0	0	-	0	-	0	1	1	1	-	0	1	0	0	0	1	1	0	-	0	0	-	0	0	0	0	0	0	0	0	-	-	-	0	-	0	0	0	0	1	0	-	0	0	1	-
2511690|F|0-67:G>C-67:G>C	1	19317625	-	0	0	-	0	-	0	-	-	-	-	0	-	0	0	0	-	-	0	-	0	0	-	0	0	0	0	0	0	0	0	-	-	-	0	-	0	0	0	0	-	0	-	0	0	-	-
2437614|F|0-8:T>A-8:T>A	1	19319362	0	0	0	-	0	0	0	0	0	0	-	0	0	0	0	0	0	0	0	0	0	0	0	0	0	0	0	0	0	-	0	0	0	0	0	0	-	0	0	-	0	0	0	0	0	0	0
100054484|F|0-11:A>G-11:A>G	1	19413104	0	0	0	-	0	0	0	0	0	0	0	0	-	0	0	-	0	0	0	0	0	0	0	0	0	0	0	0	0	0	0	0	-	-	0	-	-	0	0	0	-	0	-	-	0	0	0
2569722|F|0-12:C>A-12:C>A	1	19413104	0	-	-	-	-	-	-	-	0	-	-	-	0	-	-	0	-	0	-	-	-	-	-	-	-	-	-	-	-	-	0	-	0	0	-	0	0	-	-	0	0	-	0	0	-	-	-
2569722|F|0-63:A>C-63:A>C	1	19413104	-	1	1	-	1	1	1	1	0	1	1	1	0	1	1	0	1	-	1	1	1	1	1	1	1	1	1	1	1	1	1	1	0	0	1	0	0	1	1	-	0	1	0	0	1	1	1
4587712|F|0-40:C>T-40:C>T	1	19569319	0	0	0	1	0	0	-	0	0	0	0	1	-	-	-	0	-	0	0	0	-	0	0	0	0	0	0	0	-	0	0	0	-	0	0	0	0	-	0	0	-	-	-	1	0	0	1
2575937|F|0-44:A>C-44:A>C	1	19656672	1	0	0	1	-	1	1	1	0	0	-	0	-	-	0	0	1	0	1	-	0	1	1	1	1	1	0	-	-	1	1	-	0	-	1	-	-	0	-	0	1	1	1	0	-	0	1
2546006|F|0-59:C>G-59:C>G	1	19700107	0	1	1	-	1	-	1	-	-	-	1	0	-	-	0	0	1	1	0	1	-	0	-	-	-	-	-	0	0	0	-	-	-	-	-	1	-	-	0	1	-	-	-	0	0	-	0
100080115|F|0-64:G>C-64:G>C	1	19700461	-	-	-	0	1	-	1	-	-	-	0	1	-	-	0	0	1	0	0	0	-	-	-	-	-	-	-	0	1	-	-	-	-	-	-	0	0	-	0	-	-	-	-	0	-	0	1
2425555|F|0-29:C>T-29:C>T	1	19760137	0	0	0	0	-	0	1	0	0	0	0	0	0	0	0	0	-	0	-	0	0	0	0	0	0	0	0	0	0	0	0	0	0	1	0	0	-	0	0	0	0	0	-	0	0	0	0
2385584|F|0-19:G>A-19:G>A	1	19809129	0	0	0	-	0	-	-	0	-	0	0	0	-	0	0	0	0	-	0	0	1	0	0	0	0	0	0	0	0	-	0	-	0	0	0	-	0	0	0	0	0	0	0	-	0	0	-
2385584|F|0-38:C>T-38:C>T	1	19809129	0	0	0	-	0	-	-	0	-	0	0	0	-	0	0	0	0	-	0	0	-	-	0	0	0	0	0	0	0	-	0	-	0	0	0	-	0	0	0	-	0	0	0	-	0	0	-
2385584|F|0-41:C>A-41:C>A	1	19809129	0	0	0	-	0	-	-	0	-	0	0	0	-	0	0	0	0	-	-	0	-	0	0	0	0	0	0	0	0	-	0	-	0	0	0	-	0	0	0	0	0	0	0	-	0	0	-
2396404|F|0-7:C>G-7:C>G	1	19809129	1	1	1	-	1	-	-	1	0	1	1	1	-	1	1	1	1	-	1	1	-	1	1	1	1	1	1	1	1	-	1	-	1	1	1	-	1	1	1	1	1	1	1	-	1	1	0
2508243|F|0-41:G>T-41:G>T	1	19889300	0	0	0	0	0	0	0	-	0	0	0	0	0	0	0	0	0	0	0	0	0	0	-	-	-	0	0	0	0	0	0	0	0	0	-	-	0	0	0	0	-	0	1	0	0	0	0
2508243|F|0-54:G>T-54:G>T	1	19889300	0	0	0	0	0	0	0	-	0	0	0	0	0	0	0	0	0	0	0	0	0	0	-	-	-	0	0	0	0	0	0	0	0	0	-	-	0	0	0	0	-	0	-	0	0	0	0
100045652|F|0-13:A>G-13:A>G	1	19968552	1	-	-	1	-	-	-	0	-	1	-	1	-	-	1	-	1	1	1	-	1	1	-	0	0	1	1	-	-	1	-	-	-	-	0	0	-	-	-	1	1	1	-	1	1	-	1
34740091|F|0-7:T>C-7:T>C	1	19968552	1	-	-	1	0	-	0	-	-	1	-	1	-	0	1	-	1	1	1	-	1	1	-	-	-	1	1	-	-	1	0	0	-	-	-	-	-	0	-	1	-	1	-	1	1	-	1
4581521|F|0-11:G>T-11:G>T	1	20025705	-	1	1	0	-	0	0	0	1	-	0	1	-	-	-	-	0	0	-	0	0	-	-	0	0	0	0	0	0	1	1	-	0	1	0	-	0	-	0	1	0	0	0	0	0	0	1
4581521|F|0-43:G>A-43:G>A	1	20025705	0	0	-	0	-	0	0	0	0	-	0	-	-	-	-	-	0	0	-	0	0	0	-	0	0	0	0	0	0	0	-	-	0	-	0	1	0	-	0	-	0	0	0	0	0	0	-
4584820|F|0-6:A>G-6:A>G	1	20031693	-	0	0	0	0	0	0	0	1	0	0	-	0	0	0	0	0	0	0	0	0	-	0	0	0	0	0	0	0	0	0	0	0	0	0	0	0	0	0	-	0	0	0	0	0	0	0
2537446|F|0-29:T>C-29:T>C	1	20132508	0	-	0	-	0	-	0	1	-	0	0	0	1	1	0	-	-	-	-	0	-	0	0	-	0	0	1	0	0	1	-	-	0	0	0	-	0	-	0	-	-	0	-	0	-	0	0
2386571|F|0-20:G>T-20:G>T	1	20132574	0	0	0	0	-	1	1	-	1	0	-	1	-	-	0	1	1	1	0	1	0	0	-	0	0	1	-	0	1	-	-	-	0	0	0	1	0	1	-	1	1	-	-	0	0	0	1
2504770|F|0-20:A>C-20:A>C	1	20431790	0	0	0	0	0	0	0	0	0	-	-	0	-	0	0	0	0	0	-	0	-	0	0	0	0	0	0	0	0	0	0	-	-	-	0	0	-	0	0	0	0	0	0	0	-	0	0
2504770|F|0-57:T>C-57:T>C	1	20431790	0	0	0	0	0	0	0	0	0	-	-	0	1	0	0	0	0	0	-	0	-	0	0	0	0	0	0	0	0	0	0	-	-	-	0	0	-	0	0	0	0	0	0	0	-	0	0
26086158|F|0-39:A>G-39:A>G	1	20937071	0	0	-	1	0	0	0	0	0	0	0	0	-	0	0	1	1	0	0	0	-	-	0	0	0	0	0	0	0	0	0	0	0	0	0	0	0	0	-	-	0	-	0	0	-	-	1
100041934|F|0-20:T>C-20:T>C	1	21130154	-	1	-	1	1	-	-	1	1	1	0	1	1	1	1	-	1	-	1	-	-	-	-	1	-	1	1	1	1	-	-	-	1	1	1	1	1	-	1	1	1	-	1	-	1	-	1
100041935|F|0-62:A>T-62:A>T	1	21130154	-	1	-	1	1	-	-	1	1	1	-	1	1	1	1	-	1	0	1	-	-	-	-	1	-	1	1	1	1	-	-	-	1	1	1	1	1	-	1	1	1	-	1	-	1	-	1
2399751|F|0-6:C>A-6:C>A	1	21511322	-	0	0	-	1	1	-	0	0	-	1	0	0	-	1	0	0	1	-	1	-	-	0	1	1	-	1	0	-	-	-	-	1	-	1	0	0	-	-	1	-	0	-	-	-	0	0
100019245|F|0-54:A>G-54:A>G	1	21554693	-	-	-	1	1	-	1	1	-	-	1	1	1	-	1	1	1	1	-	1	1	-	1	-	1	1	-	1	1	-	1	1	1	-	-	1	-	1	1	1	-	1	1	-	1	1	1
2486681|F|0-35:C>T-35:C>T	1	21554759	0	-	-	0	1	-	1	0	-	-	1	0	0	-	1	-	0	1	-	-	0	-	-	0	1	1	-	-	1	0	1	1	1	-	-	0	-	-	0	1	-	-	-	1	0	1	-
26085929|F|0-19:T>C-19:T>C	1	21587994	1	-	-	1	-	-	-	1	1	-	-	1	1	-	-	1	1	-	-	-	-	-	-	-	-	-	-	1	-	1	-	-	-	1	-	1	1	-	1	-	-	1	-	-	1	-	1
34739137|F|0-5:T>G-5:T>G	1	21692964	-	-	1	-	0	1	-	-	-	-	0	-	0	-	0	-	-	-	-	0	-	-	-	0	0	0	-	1	0	-	0	0	0	-	0	-	-	0	1	1	0	-	-	0	-	1	1
2438684|F|0-34:C>T-34:C>T	1	21762625	0	0	0	-	0	0	-	0	0	0	0	0	0	0	0	-	-	0	0	0	0	0	0	0	0	0	0	0	0	0	0	0	0	0	0	0	0	0	0	0	0	0	0	0	0	0	0
2438684|F|0-59:C>T-59:C>T	1	21762625	0	0	0	1	0	0	-	0	0	0	0	0	0	0	0	1	1	0	0	0	1	0	-	-	0	0	0	0	0	0	0	0	0	0	0	0	0	0	0	0	0	0	0	0	0	0	0
2438684|F|0-65:G>A-65:G>A	1	21762625	0	0	0	-	0	0	-	0	1	0	0	0	0	0	0	-	-	0	0	0	0	0	0	0	0	0	0	0	0	0	0	0	0	1	0	0	0	0	0	0	0	0	0	0	0	0	0
26086092|F|0-12:A>G-12:A>G	1	21842929	-	0	-	0	-	-	1	1	0	0	1	-	-	0	0	-	-	1	-	1	-	-	-	1	1	-	-	-	1	-	-	-	1	1	1	-	1	1	-	-	1	-	-	0	0	1	-
2580846|F|0-40:G>A-40:G>A	1	21860024	0	0	0	0	0	0	0	0	0	0	0	0	0	0	0	0	0	1	0	0	0	-	0	0	0	0	0	0	0	0	0	0	0	1	0	0	1	0	0	-	0	0	1	0	1	1	0
2605404|F|0-35:C>A-35:C>A	1	21983020	0	1	1	1	-	0	0	0	0	0	0	1	0	0	0	0	0	0	0	0	0	0	0	1	1	1	-	0	0	0	0	0	0	0	1	0	0	0	0	0	0	0	0	0	-	0	0
2605404|F|0-40:C>G-40:C>G	1	21983020	0	-	-	-	0	0	0	0	0	0	0	0	0	0	0	0	0	0	0	0	0	0	0	-	-	-	0	0	0	0	0	0	0	0	-	0	0	0	0	0	0	0	0	0	1	0	0
2592699|F|0-31:A>C-31:A>C	1	21983095	0	-	-	-	0	0	-	0	0	-	0	-	1	-	0	0	0	0	-	0	0	0	0	-	-	-	-	0	0	0	0	0	1	0	-	0	0	0	0	0	0	0	-	0	0	0	0
2449400|F|0-57:G>A-57:G>A	1	21983161	1	-	-	-	-	1	0	1	1	-	1	-	-	-	1	1	1	1	-	1	1	1	1	-	-	-	-	1	1	1	1	1	-	1	-	1	1	-	1	1	1	1	-	1	1	1	1
25947848|F|0-23:A>G-23:A>G	1	21983161	1	-	-	-	-	1	-	1	1	-	1	-	-	-	1	1	1	1	-	1	1	1	1	-	-	-	-	1	1	1	1	1	-	1	-	1	1	0	1	1	1	1	-	1	1	1	1
4578880|F|0-43:A>G-43:A>G	1	21989679	0	0	-	-	0	0	0	-	1	-	-	-	-	-	-	-	0	0	-	0	0	0	0	-	-	0	-	0	0	-	-	-	-	-	-	-	0	-	-	0	0	0	-	0	-	-	-
2499131|F|0-66:A>T-66:A>T	1	21990148	0	-	-	-	-	-	-	0	-	-	-	-	0	0	0	0	-	-	-	-	-	-	0	0	0	0	0	-	0	-	-	-	0	0	0	0	-	0	-	0	0	0	-	0	0	-	0
26085909|F|0-20:A>G-20:A>G	1	22014964	0	-	-	-	-	-	0	-	0	0	-	-	0	-	0	-	0	0	-	-	-	-	-	-	0	-	0	0	0	0	-	-	0	-	0	-	-	-	0	0	-	0	-	-	0	0	0
26085909|F|0-30:C>A-30:C>A	1	22014964	0	-	-	-	-	-	0	-	0	0	0	-	0	-	0	-	0	0	-	0	-	-	-	-	0	-	0	0	0	0	-	-	0	-	0	0	-	1	0	0	-	0	-	-	0	0	0
34713149|F|0-31:G>A-31:G>A	1	22053607	1	1	-	-	-	1	-	1	1	1	1	1	-	1	-	1	1	-	1	1	1	0	1	-	1	-	-	1	1	-	-	-	1	1	1	1	-	1	-	1	-	1	1	-	-	1	1
2432072|F|0-10:T>C-10:T>C	1	22053673	0	0	0	0	0	0	0	0	0	0	0	0	0	0	0	0	0	0	0	0	0	0	0	0	0	0	0	0	0	0	0	0	0	0	0	0	0	0	0	0	0	0	0	0	0	0	0
2432072|F|0-61:A>G-61:A>G	1	22053673	0	0	0	0	-	0	0	0	0	0	0	0	0	0	0	0	0	0	0	0	0	1	0	0	0	0	0	0	0	0	0	0	0	0	0	0	0	0	0	0	0	0	0	0	0	0	0
2595801|F|0-36:C>T-36:C>T	1	22055077	0	0	0	0	0	1	0	0	0	0	0	1	1	0	1	0	0	1	1	0	0	0	0	1	1	0	0	-	1	0	1	1	0	0	1	0	-	1	0	-	-	0	1	0	0	1	0
34756799|F|0-27:A>G-27:A>G	1	22610504	0	0	0	0	-	0	0	0	0	0	0	0	0	0	0	0	0	0	0	0	0	0	0	0	0	-	0	0	0	0	0	0	0	0	0	0	0	0	-	0	0	0	-	0	0	0	0
2579434|F|0-46:C>T-46:C>T	1	22669291	1	-	-	-	-	-	-	-	1	1	0	-	-	1	1	-	-	-	1	0	-	-	-	1	1	-	-	-	0	-	-	1	1	-	1	-	1	0	0	1	1	-	0	-	-	0	-
2515466|F|0-38:T>C-38:T>C	1	22874690	-	-	-	-	0	0	-	-	0	-	-	0	-	-	-	0	0	-	-	-	0	0	0	0	0	-	0	-	0	0	0	0	0	-	-	-	-	0	-	-	0	0	-	-	0	-	0
2515466|F|0-9:C>T-9:C>T	1	22874690	1	-	-	-	0	0	-	-	0	-	-	0	-	-	-	0	0	-	-	-	0	0	0	0	0	-	0	-	-	0	0	0	0	-	-	1	-	0	-	-	0	0	-	-	0	-	0
2601763|F|0-19:C>A-19:C>A	1	22890838	0	0	0	0	0	0	0	0	0	0	0	0	1	0	0	0	0	0	0	0	0	0	0	0	0	0	0	1	0	1	0	0	0	0	0	0	-	0	-	0	-	0	0	-	0	0	0
4588832|F|0-32:C>T-32:C>T	1	22970188	-	1	1	0	-	1	1	1	1	1	1	1	1	1	1	1	1	1	1	1	0	-	1	1	1	1	1	0	0	0	1	1	1	1	0	0	-	0	0	1	-	1	1	0	1	1	1
4582891|F|0-52:T>C-52:T>C	1	22970388	-	1	1	0	-	1	1	1	1	1	1	1	1	1	1	1	1	1	1	1	0	-	1	1	1	1	1	0	0	0	1	1	1	1	0	0	1	0	-	1	0	1	1	0	1	1	1
29628863|F|0-13:A>G-13:A>G	1	23005468	0	-	-	0	0	0	1	0	-	0	-	-	0	0	0	0	0	-	-	-	0	-	-	0	0	-	0	-	-	-	0	0	0	-	0	-	0	-	-	-	-	0	-	-	0	0	0
100074672|F|0-44:A>G-44:A>G	1	23009803	-	1	1	0	1	0	-	-	1	-	1	1	0	-	-	-	-	-	-	1	-	1	-	-	-	-	1	-	0	-	-	-	-	1	-	-	0	-	0	1	0	-	-	1	-	0	-
2588000|F|0-63:C>G-63:C>G	1	23009803	-	1	1	-	-	-	0	-	1	-	1	1	-	-	-	-	-	0	0	1	0	1	0	0	0	-	1	-	-	0	0	0	0	1	-	-	-	-	-	1	0	-	0	1	-	-	-
26086237|F|0-67:T>G-67:T>G	1	23019165	0	0	0	-	0	-	-	0	0	0	0	1	1	-	0	-	1	-	1	0	-	-	-	-	-	1	-	-	0	0	-	-	-	-	-	1	-	1	1	-	-	-	0	-	1	-	0
34716914|F|0-52:G>T-52:G>T	1	23268715	0	0	-	0	0	0	0	0	0	0	0	0	0	0	0	1	0	0	0	0	-	0	-	0	0	0	1	-	0	0	0	-	0	0	0	0	0	0	0	0	0	1	0	0	1	0	0
2389135|F|0-13:G>A-13:G>A	1	23433981	0	0	-	-	0	0	0	0	0	0	0	-	0	0	0	0	0	0	-	0	0	0	0	0	0	0	0	0	0	0	0	0	0	0	0	0	0	0	-	0	0	0	0	0	0	0	0
2570522|F|0-11:C>G-11:C>G	1	23486447	0	0	0	0	0	0	0	0	-	0	1	0	0	0	0	0	0	0	0	1	0	0	0	0	0	-	0	0	0	-	0	0	0	-	0	0	1	-	1	0	0	0	0	0	0	0	0
2459046|F|0-68:A>G-68:A>G	1	23498320	-	0	-	0	-	0	0	-	-	-	-	-	0	-	-	-	0	0	0	0	-	0	0	0	0	0	-	0	0	0	0	0	-	0	1	0	-	-	-	-	0	0	0	0	-	-	0
2517766|F|0-15:T>G-15:T>G	1	23502007	0	-	0	0	0	0	0	0	0	0	0	0	0	0	0	0	0	0	0	0	0	0	0	0	0	0	0	0	0	0	0	0	0	0	0	0	0	0	0	0	0	0	0	0	0	0	0
2517766|F|0-42:G>T-42:G>T	1	23502007	0	-	0	0	0	0	0	0	0	0	0	0	0	0	0	0	0	0	0	0	0	0	0	0	0	0	0	0	0	0	0	0	0	0	0	0	0	0	0	0	0	0	0	0	0	0	0
35387915|F|0-55:T>C-55:T>C	1	23502073	0	-	-	0	-	0	0	0	0	0	0	0	0	0	-	0	0	0	0	0	0	0	0	0	0	0	-	0	-	0	0	0	-	0	0	0	0	0	0	-	0	0	0	-	-	0	0
2470959|F|0-48:A>G-48:A>G	1	23503374	-	0	-	-	-	1	-	-	1	-	0	0	-	-	-	-	0	1	0	0	-	0	0	-	-	-	1	-	-	0	-	-	1	-	1	1	-	-	-	-	1	1	1	-	0	-	0
2441296|F|0-31:T>C-31:T>C	1	23503818	0	0	0	0	-	0	0	-	-	0	-	-	-	0	0	0	1	0	-	-	0	0	0	-	-	0	0	0	-	-	-	-	0	0	0	0	0	0	-	0	0	0	-	-	-	0	1
25002691|F|0-13:G>A-13:G>A	1	23635363	0	0	-	0	0	-	0	-	0	0	0	0	0	-	0	0	0	0	0	0	-	0	0	0	0	0	0	0	0	0	0	0	0	0	0	0	0	0	0	0	-	0	0	0	0	0	0
25002691|F|0-41:C>T-41:C>T	1	23635363	0	0	1	0	0	-	0	-	0	0	0	0	0	-	0	0	0	0	0	0	-	0	0	0	0	0	0	0	0	0	0	0	0	0	0	0	0	0	0	0	-	0	0	0	0	0	0
25002691|F|0-49:T>C-49:T>C	1	23635363	0	0	-	0	0	-	0	-	0	0	0	0	0	-	0	0	0	0	0	0	-	0	0	0	0	0	0	0	0	0	0	0	0	0	0	0	0	0	0	0	-	0	0	0	0	0	0
2529632|F|0-63:G>A-63:G>A	1	23959100	-	0	0	-	0	0	0	-	0	0	0	-	0	0	0	1	-	0	0	0	0	-	0	0	0	0	0	0	0	0	0	0	0	0	0	-	0	-	0	-	0	-	-	0	0	-	0
2529632|F|0-65:G>A-65:G>A	1	23959100	-	0	0	-	0	0	0	-	0	0	0	-	0	0	0	-	-	0	0	0	0	-	0	0	0	0	0	0	0	0	0	0	0	0	0	-	0	-	0	-	0	-	-	0	0	-	0
2405853|F|0-60:A>C-60:A>C	1	23959353	0	-	-	-	0	-	-	0	0	-	-	0	-	1	-	-	1	0	-	-	-	0	-	-	-	-	-	-	0	-	-	-	-	-	-	0	1	0	-	-	-	-	-	-	-	-	-
2573961|F|0-62:A>C-62:A>C	1	23959353	-	0	0	-	0	1	0	-	-	0	0	-	0	0	0	-	-	-	0	0	0	0	1	0	0	0	0	0	0	0	0	0	0	0	0	-	0	-	0	0	0	-	-	0	0	-	0
2456335|F|0-30:T>C-30:T>C	1	24011023	-	1	0	-	0	-	0	0	-	-	1	0	0	-	0	0	-	0	1	1	-	0	0	0	0	0	0	0	0	0	0	0	1	0	0	0	0	0	0	1	0	0	0	1	1	-	-
2456335|F|0-68:A>G-68:A>G	1	24011023	0	-	0	-	0	1	0	0	1	1	-	0	0	1	-	0	1	0	-	-	-	0	0	0	0	0	0	0	0	0	0	0	-	0	0	0	0	0	0	-	0	0	0	-	-	-	1
2612233|F|0-43:C>T-43:C>T	1	24223777	0	0	0	0	-	0	-	-	0	-	0	-	-	0	-	-	0	0	-	0	0	0	0	-	-	0	0	0	0	-	-	-	-	-	0	0	-	-	0	0	0	-	-	0	-	-	-
2612233|F|0-5:C>T-5:C>T	1	24223777	0	0	0	0	-	0	-	-	0	-	0	-	-	0	-	-	0	0	-	0	0	0	0	-	-	0	0	0	0	-	-	-	-	-	0	0	-	-	0	0	0	-	-	0	-	-	-
24015984|F|0-20:G>A-20:G>A	1	24310851	0	-	-	0	0	0	0	0	0	0	0	0	0	0	0	0	0	-	-	0	-	-	0	-	-	0	0	0	0	1	-	-	0	-	0	-	0	0	-	-	0	0	0	0	-	0	0
25003665|F|0-16:C>T-16:C>T	1	24410900	0	-	0	0	0	0	0	0	-	0	-	-	0	-	0	-	-	-	0	-	0	-	0	-	-	-	-	-	0	-	-	-	0	-	-	0	0	0	-	0	0	1	-	0	0	0	0
25003665|F|0-36:G>A-36:G>A	1	24410900	0	-	0	0	0	0	0	0	-	0	-	1	0	-	0	-	-	-	0	-	0	-	0	-	-	-	-	1	0	-	-	-	0	-	-	0	0	0	-	0	0	-	-	0	0	0	0
2595943|F|0-16:G>A-16:G>A	1	24418555	-	-	1	-	1	-	-	-	-	1	-	1	-	-	1	0	-	-	1	-	0	-	-	-	-	-	-	-	-	1	-	-	1	-	-	1	1	-	-	-	1	0	-	-	1	-	1
2444756|F|0-25:G>T-25:G>T	1	24660504	0	0	-	0	0	0	-	0	0	-	0	0	0	-	0	-	-	1	-	0	1	-	-	0	0	-	0	0	0	-	0	0	0	0	0	0	0	-	0	-	1	0	-	-	1	-	-
2444756|F|0-8:C>T-8:C>T	1	24660504	0	0	-	0	0	0	-	0	0	-	0	0	0	-	0	-	-	-	-	0	-	-	-	0	0	-	0	0	0	-	0	0	0	0	0	0	0	-	0	-	-	0	-	-	-	-	-
4583830|F|0-22:G>A-22:G>A	1	24950900	0	0	0	1	0	0	0	0	0	0	1	0	0	0	0	0	-	0	0	1	0	0	1	0	0	0	0	0	0	0	0	0	0	0	0	0	0	0	0	0	0	0	0	0	0	0	0
4583830|F|0-34:A>G-34:A>G	1	24950900	0	0	0	-	0	0	0	0	0	0	-	0	0	0	-	0	1	0	0	-	0	0	-	0	0	0	0	0	-	0	0	0	0	0	0	0	0	0	0	0	0	0	0	0	0	0	0
4583830|F|0-37:T>A-37:T>A	1	24950900	0	0	0	-	0	0	0	0	1	0	-	0	0	0	0	0	-	0	0	-	0	0	1	0	0	0	0	0	0	0	0	0	0	0	0	0	0	0	0	0	0	0	0	0	0	0	0
100057181|F|0-48:T>A-48:T>A	1	24968425	1	-	-	1	-	1	1	1	-	1	1	-	1	1	1	-	-	-	-	1	-	-	-	-	-	1	-	-	1	1	1	1	-	1	1	-	1	1	-	-	1	1	-	-	1	1	-
4584962|F|0-44:T>G-44:T>G	1	24968491	-	0	1	0	0	0	0	0	1	0	0	0	0	1	1	0	1	-	0	0	1	0	1	0	0	0	1	-	0	0	0	0	0	0	0	1	0	0	0	0	-	0	0	0	0	0	1
2450323|F|0-43:A>T-43:A>T	1	24969223	0	0	-	0	0	0	0	0	-	0	0	0	0	0	0	0	-	0	0	0	-	0	-	0	0	0	-	-	0	0	0	0	0	0	0	0	0	0	0	0	0	0	0	0	0	0	-
2450323|F|0-44:T>A-44:T>A	1	24969223	0	0	-	0	0	0	0	0	-	0	0	0	0	0	0	0	-	0	0	0	-	0	-	0	0	0	-	-	0	0	0	0	0	0	0	0	0	0	0	0	0	0	0	0	0	0	-
2444249|F|0-21:G>A-21:G>A	1	25050032	0	-	-	-	-	-	0	-	0	0	-	-	0	0	-	-	-	1	1	-	0	-	0	0	-	-	-	-	0	0	-	0	0	0	-	0	-	-	1	1	0	0	-	-	1	-	0
2444249|F|0-8:C>G-8:C>G	1	25050032	0	1	-	-	-	-	0	-	0	0	-	-	0	0	-	-	-	-	-	-	0	0	0	0	-	-	1	1	0	0	-	0	0	0	-	0	-	-	-	-	0	0	1	-	-	1	0
25946642|F|0-39:G>T-39:G>T	1	25051826	0	0	0	0	0	0	0	-	0	0	0	0	0	0	-	0	-	1	1	0	0	-	0	0	-	0	0	0	0	0	0	0	0	0	0	0	-	0	1	1	0	-	0	0	1	0	0
25946642|F|0-50:G>A-50:G>A	1	25051826	0	0	0	0	0	0	0	-	0	0	0	0	0	0	-	0	1	-	-	0	0	0	0	0	-	0	0	0	0	0	0	0	0	0	0	0	0	0	-	-	0	-	0	0	-	0	0
2452643|F|0-63:C>G-63:C>G	1	25060332	-	0	0	0	0	0	0	-	0	0	0	-	0	-	0	-	-	0	-	0	0	0	-	0	-	-	-	-	0	0	0	0	-	0	-	0	-	0	0	-	0	0	0	0	-	-	0
2441593|F|0-25:C>G-25:C>G	1	25108588	0	1	0	0	0	0	0	0	0	0	0	0	0	0	1	0	0	0	0	0	0	0	0	0	0	0	0	0	-	0	0	0	0	0	0	0	0	1	0	0	0	0	0	0	0	0	1
2598250|F|0-40:C>T-40:C>T	1	25154292	1	0	0	0	-	0	-	1	-	-	0	-	0	0	-	-	-	1	-	0	-	1	0	0	1	0	-	-	0	-	0	0	-	0	0	-	0	-	0	0	-	0	-	-	-	0	1
2598250|F|0-46:T>G-46:T>G	1	25154292	1	0	0	0	-	0	1	-	1	1	0	-	0	0	-	-	-	-	-	0	1	1	0	0	-	0	1	1	0	1	0	0	-	0	0	1	0	-	0	0	1	0	-	1	-	0	-
4578991|F|0-21:C>G-21:C>G	1	25155837	0	0	0	0	0	0	-	0	-	0	0	0	-	0	-	0	0	0	0	0	0	0	0	0	0	0	0	0	0	-	0	0	-	0	0	0	0	-	0	0	-	0	-	-	0	0	0
4578991|F|0-53:C>G-53:C>G	1	25155837	0	0	0	0	0	0	-	0	1	0	0	0	1	0	-	0	0	0	0	0	0	0	0	0	0	0	0	0	0	-	0	0	-	0	0	0	-	-	0	0	-	0	1	-	0	0	0
2532956|F|0-60:A>G-60:A>G	1	25500875	-	0	1	-	0	-	0	-	-	-	-	-	1	1	-	1	-	-	-	1	-	-	1	-	-	-	0	0	0	0	-	-	1	-	-	-	1	-	1	1	0	1	0	0	-	-	-
4582059|F|0-28:T>C-28:T>C	1	25500875	-	-	-	0	-	1	-	1	1	0	0	1	-	-	1	-	1	1	0	0	0	-	-	1	1	0	-	-	1	-	1	1	-	1	1	0	-	1	-	1	-	1	-	-	0	1	1
2529306|F|0-35:G>A-35:G>A	1	25500941	0	-	1	0	0	1	-	0	1	0	0	1	-	0	1	0	1	1	0	0	0	-	0	1	0	0	-	1	0	-	1	1	1	1	1	0	1	1	1	-	0	1	-	-	0	1	1
24024440|F|0-63:T>C-63:T>C	1	25560994	1	1	1	-	1	1	-	1	1	1	1	1	1	1	1	1	1	1	1	1	1	1	1	1	1	1	1	1	1	-	1	1	1	1	1	1	1	-	1	1	1	1	-	1	1	1	-
4583529|F|0-68:T>G-68:T>G	1	25718681	1	0	0	1	-	0	-	-	-	0	1	1	-	-	-	-	-	-	1	1	1	0	0	-	-	-	-	-	1	0	-	-	-	-	0	1	0	1	-	-	-	1	0	1	-	0	-
4584039|F|0-35:C>A-35:C>A	1	25726628	0	-	-	-	0	0	0	0	-	0	-	-	-	0	-	0	-	-	0	-	-	0	-	-	0	-	-	-	0	0	-	-	-	-	-	-	1	-	-	-	-	-	0	0	0	-	-
2404876|F|0-51:C>T-51:C>T	1	25727581	0	-	1	-	0	0	0	0	1	0	1	-	1	0	-	1	-	1	0	1	-	0	-	-	0	-	-	-	1	0	-	-	-	-	-	-	0	-	1	-	-	-	0	0	-	-	-
4581730|F|0-55:G>C-55:G>C	1	25740140	-	1	0	0	-	0	0	0	0	0	0	0	0	0	0	0	0	0	1	0	0	0	0	0	0	0	0	0	-	0	0	0	1	0	1	1	0	1	0	0	0	0	0	0	0	1	1
4581730|F|0-61:G>A-61:G>A	1	25740140	0	0	0	0	0	0	0	0	0	0	0	0	0	0	0	0	0	0	-	0	0	0	0	0	0	0	0	0	0	0	0	0	-	0	-	-	0	-	0	0	0	0	0	0	0	-	-
2449630|F|0-17:G>A-17:G>A	1	25744840	0	0	-	0	0	0	0	0	0	0	0	-	0	-	0	1	0	-	0	0	0	0	0	-	0	0	0	0	0	0	-	-	0	-	0	0	0	0	0	0	0	0	0	-	-	0	0
2449630|F|0-33:G>A-33:G>A	1	25744840	0	0	1	0	0	0	0	0	0	0	0	1	0	-	0	-	0	0	0	0	0	0	0	-	0	0	0	0	-	0	-	-	0	-	0	0	0	0	0	0	0	0	0	-	-	0	0
2449630|F|0-58:C>A-58:C>A	1	25744840	0	0	-	0	0	0	0	0	0	0	0	-	0	-	0	-	0	0	0	0	0	0	0	-	0	0	0	0	0	0	-	-	0	-	0	0	0	0	0	0	0	0	0	-	1	0	0
2453761|F|0-22:G>C-22:G>C	1	25745087	0	0	-	1	0	0	-	0	0	0	-	-	0	-	0	-	0	0	-	1	1	0	0	-	0	0	0	0	0	-	-	-	0	-	0	0	-	1	-	-	0	-	0	-	-	0	1
4584900|F|0-50:C>T-50:C>T	1	26003993	0	0	0	0	0	0	0	0	0	0	0	0	0	0	1	1	0	-	0	0	0	-	-	0	0	0	0	0	-	0	0	0	0	0	-	1	0	1	0	0	0	0	1	0	0	0	0
2561796|F|0-18:G>A-18:G>A	1	26004059	0	0	0	-	0	-	0	0	0	0	-	0	0	0	0	0	0	0	0	-	0	0	0	0	0	0	0	0	0	0	0	0	0	0	0	0	0	0	0	0	0	0	0	0	0	0	-
2561796|F|0-67:T>G-67:T>G	1	26004059	0	0	0	-	0	1	0	0	0	0	-	0	0	0	0	0	0	0	0	-	0	0	0	0	0	0	0	0	0	0	0	0	0	0	0	0	0	0	0	0	0	0	0	0	0	0	1
2448625|F|0-67:C>T-67:C>T	1	26126845	-	0	-	-	-	-	0	-	-	-	-	0	-	0	-	0	-	0	-	-	-	-	0	0	-	0	-	-	-	-	0	0	-	0	-	0	-	-	0	0	-	-	-	0	-	0	-
2615887|F|0-16:G>T-16:G>T	1	26180190	1	1	0	-	1	1	-	1	1	-	-	-	1	-	1	-	0	1	1	1	1	1	-	-	1	1	1	1	1	1	-	-	-	-	-	-	-	1	1	0	1	1	1	-	1	1	-
29626394|F|0-59:G>A-59:G>A	1	26180262	0	0	-	-	0	0	-	-	0	0	1	1	0	0	0	0	0	0	0	1	0	-	0	-	0	-	0	0	0	-	0	0	-	0	0	-	-	0	-	0	-	0	0	1	0	0	0
4587921|F|0-29:G>A-29:G>A	1	26183713	1	0	0	1	0	0	1	0	-	0	1	1	0	1	0	0	0	0	0	1	0	0	0	1	0	0	0	0	-	0	1	1	0	1	0	1	0	0	0	0	0	0	0	0	0	0	1
2560619|F|0-26:G>A-26:G>A	1	26428953	-	0	0	-	0	1	-	0	0	0	-	0	0	-	0	0	0	0	0	-	0	0	0	-	0	0	0	0	0	-	-	-	0	-	-	-	0	0	0	0	0	0	0	0	0	0	-
2560619|F|0-68:T>A-68:T>A	1	26428953	1	0	0	1	0	-	1	0	0	0	1	0	0	1	0	0	0	0	0	1	0	-	0	1	0	0	0	0	-	-	1	1	0	1	1	1	0	0	0	0	0	0	0	0	0	0	1
25979597|F|0-14:G>A-14:G>A	1	26527013	0	0	1	-	-	0	-	0	0	1	1	0	0	1	0	1	0	0	-	1	-	-	-	-	0	0	-	-	0	0	-	-	-	-	0	-	-	0	-	-	0	0	0	0	0	-	0
25979597|F|0-9:G>A-9:G>A	1	26527013	0	0	-	-	0	0	-	0	0	-	-	0	0	-	0	-	0	0	-	-	-	-	-	1	0	0	-	-	0	0	-	1	-	-	0	-	-	0	-	-	0	0	0	0	0	-	0
2445438|F|0-33:G>A-33:G>A	1	26602217	0	0	-	-	-	0	0	0	0	1	-	0	0	-	0	-	0	0	0	0	0	0	0	0	0	0	0	0	0	0	0	0	0	0	0	0	0	0	0	0	0	0	0	0	0	0	0
2445438|F|0-67:G>A-67:G>A	1	26602217	0	0	-	-	0	0	0	0	0	-	-	0	0	-	0	-	0	0	0	0	0	0	0	0	0	0	0	0	0	0	0	0	0	0	0	0	0	0	0	0	0	0	0	0	0	0	0
24028246|F|0-30:G>A-30:G>A	1	26611213	0	0	0	0	0	1	1	0	0	0	0	0	0	1	-	0	0	1	0	0	0	0	1	0	1	0	0	0	0	0	0	0	0	0	0	0	0	1	0	1	0	0	1	0	0	0	1
24028246|F|0-67:A>G-67:A>G	1	26611213	0	0	0	0	0	-	-	0	-	0	0	0	0	-	1	0	0	-	0	0	0	0	-	0	-	0	0	0	0	0	0	0	0	0	0	0	0	-	0	-	0	0	-	0	0	0	-
26086077|F|0-65:G>A-65:G>A	1	26611755	0	0	0	0	0	-	-	0	0	0	0	-	0	0	0	0	0	-	-	-	-	0	-	0	-	0	-	0	0	0	0	0	-	0	0	0	0	-	0	-	0	0	-	0	0	0	-
24024891|F|0-37:G>A-37:G>A	1	26701172	0	0	0	0	0	0	0	0	0	0	0	-	0	0	0	0	0	0	0	0	0	0	0	0	0	0	0	0	0	0	0	0	0	0	0	0	0	0	0	0	0	0	0	0	0	0	0
100044354|F|0-46:C>A-46:C>A	1	26770847	0	0	0	1	0	1	1	0	-	0	1	1	1	1	1	1	0	1	1	1	1	1	1	1	1	0	-	1	-	1	1	1	1	1	1	1	0	-	-	1	1	0	0	1	1	0	0
2510881|F|0-36:T>G-36:T>G	1	26874189	0	0	0	-	0	1	1	0	0	0	0	0	0	-	0	0	0	0	0	0	0	0	-	0	0	0	0	0	0	0	0	0	0	0	0	0	0	0	0	0	0	0	0	0	0	0	0
25947898|F|0-37:G>C-37:G>C	1	26874595	1	1	1	1	1	1	-	1	1	1	1	0	1	-	1	0	1	1	-	1	-	-	-	-	-	1	0	-	-	1	1	1	-	1	-	1	1	1	1	1	1	1	1	-	1	1	1
4579084|F|0-54:A>C-54:A>C	1	26894014	-	0	0	0	1	1	1	1	0	0	-	0	1	1	-	0	1	0	0	-	-	-	1	0	0	0	1	-	-	1	0	0	-	0	0	0	0	0	-	0	1	0	1	0	-	0	1
34737289|F|0-38:T>C-38:T>C	1	26894080	-	1	1	-	-	0	0	0	1	1	-	-	-	0	-	-	0	1	1	-	-	1	0	-	1	1	0	-	0	0	-	1	-	1	1	1	1	1	0	1	0	1	0	-	0	1	0
2383091|F|0-41:C>T-41:C>T	1	26901027	-	0	0	-	0	0	1	0	0	-	0	0	0	1	0	0	0	0	0	-	0	0	-	0	0	0	0	0	0	-	0	0	-	0	0	-	-	0	0	0	0	-	-	-	0	0	0
34652195|F|0-37:G>T-37:G>T	1	26904061	0	0	0	-	0	-	-	-	0	-	-	-	0	-	1	-	0	0	-	-	-	0	-	-	0	0	-	-	-	-	0	0	-	0	0	0	0	0	0	0	0	-	0	-	-	0	0
2468856|F|0-22:C>A-22:C>A	1	27084046	0	0	-	0	0	0	0	-	-	0	0	0	0	0	0	0	0	0	0	0	0	0	0	0	0	0	0	0	0	0	0	0	0	0	0	0	0	-	0	0	0	0	0	0	0	0	0
2468856|F|0-52:G>C-52:G>C	1	27084046	-	0	-	0	-	0	0	1	1	0	0	0	0	0	0	0	0	0	0	0	0	0	0	0	0	0	0	0	0	0	0	0	0	0	0	0	0	1	0	0	0	0	0	0	0	0	0
2532201|F|0-26:C>T-26:C>T	1	27084112	0	0	-	-	0	0	0	0	0	-	-	0	0	-	0	0	0	1	-	-	0	0	0	-	0	0	0	-	0	-	0	-	-	0	0	1	0	0	0	0	0	0	-	-	0	0	-
2521807|F|0-63:A>G-63:A>G	1	27302619	0	0	0	0	0	0	0	0	0	0	0	0	0	0	0	1	0	0	0	0	0	0	0	0	0	0	0	0	0	0	0	0	0	0	0	0	0	0	0	0	0	0	0	0	0	0	0
2521807|F|0-67:C>T-67:C>T	1	27302619	0	0	0	0	0	0	0	0	0	0	0	0	0	0	0	-	0	0	0	0	0	0	0	0	0	0	0	0	0	0	0	0	0	0	0	0	0	0	0	0	0	0	0	0	0	0	0
34750087|F|0-5:A>C-5:A>C	1	27309573	1	-	0	-	-	-	-	-	0	0	-	1	-	-	0	-	1	1	1	-	1	0	1	0	0	-	-	1	0	0	1	1	1	1	1	1	-	-	0	0	-	1	0	0	1	0	0
100077355|F|0-29:A>G-29:A>G	1	27309921	1	1	0	-	0	-	1	-	-	0	-	1	-	1	0	1	1	1	1	0	1	1	1	1	0	1	0	1	0	0	1	1	1	1	1	1	-	-	0	0	-	1	0	0	1	0	0
2429764|F|0-52:G>A-52:G>A	1	27326037	0	0	0	0	0	0	0	0	0	-	-	0	0	0	0	0	0	0	0	-	0	0	0	0	-	-	-	0	0	0	0	0	0	0	0	-	-	-	0	0	-	-	-	0	0	1	0
2438400|F|0-21:C>T-21:C>T	1	27326414	-	0	0	0	0	0	0	0	0	-	0	0	0	0	0	0	0	0	0	0	-	0	0	0	0	0	0	0	0	0	-	-	0	-	0	1	0	-	0	0	-	0	-	0	0	0	-
2429733|F|0-50:C>T-50:C>T	1	27327008	0	0	0	0	0	-	0	0	0	-	0	0	-	0	0	0	0	-	0	0	0	0	0	-	0	1	0	-	-	0	0	0	-	0	0	0	0	-	-	-	-	1	0	0	-	0	-
2429733|F|0-63:G>A-63:G>A	1	27327008	0	0	0	0	0	-	0	0	0	-	0	0	-	0	0	0	0	-	0	0	0	0	0	-	0	-	0	-	0	0	0	0	-	0	0	0	0	-	-	-	-	-	0	0	-	0	-
100025280|F|0-25:T>C-25:T>C	1	27595348	-	-	-	-	0	1	-	-	1	0	-	-	0	-	1	-	-	-	0	-	-	-	-	0	0	-	-	-	-	-	0	0	1	0	0	-	-	1	-	0	1	1	0	-	1	1	-
2428510|F|0-19:C>T-19:C>T	1	27743522	0	-	-	0	-	0	-	-	-	0	0	-	-	-	0	0	-	0	-	-	0	-	0	1	0	-	0	0	-	-	-	-	-	-	-	0	-	0	-	0	-	-	0	-	-	0	-
2428510|F|0-22:T>C-22:T>C	1	27743522	0	-	-	0	-	0	-	-	-	0	0	-	-	-	0	0	-	0	-	-	0	-	0	-	0	-	0	0	-	-	-	-	-	-	-	0	-	0	1	0	-	-	0	-	-	0	-
2428510|F|0-33:A>G-33:A>G	1	27743522	-	-	-	0	1	0	-	-	-	0	0	-	-	-	0	0	-	0	-	-	0	-	0	-	0	-	0	0	-	-	-	-	-	-	-	0	-	0	-	0	-	-	0	-	-	0	-
2428510|F|0-45:C>A-45:C>A	1	27743522	0	-	-	0	-	0	-	-	-	0	0	-	-	-	0	0	-	0	1	-	0	-	0	-	0	1	0	0	-	-	1	1	1	-	1	0	-	0	-	0	-	1	0	-	-	0	-
2428510|F|0-58:C>T-58:C>T	1	27743522	0	1	-	0	-	0	-	-	-	0	0	-	-	-	0	0	1	0	-	-	0	-	0	-	0	-	0	0	-	-	-	-	-	-	-	0	-	0	-	0	-	-	0	1	-	0	1
100087557|F|0-60:A>C-60:A>C	1	27817233	1	1	0	0	-	-	-	-	-	1	0	0	-	-	-	1	1	1	-	0	-	1	-	1	0	1	-	0	-	0	-	-	1	-	-	1	-	0	-	-	-	1	1	1	-	-	1
100063646|F|0-53:C>T-53:C>T	1	27834265	-	0	0	-	0	-	-	0	0	-	-	-	0	-	-	0	-	0	0	-	0	0	0	0	-	-	0	-	0	0	0	0	-	0	-	0	0	-	0	0	0	0	-	-	-	-	-
2452965|F|0-56:G>A-56:G>A	1	27967538	0	1	0	0	-	0	0	0	1	1	0	1	0	0	0	0	0	-	0	0	1	0	1	0	1	0	1	1	-	-	1	1	0	1	0	0	0	0	0	1	0	1	0	0	0	1	1
2452965|F|0-68:G>C-68:G>C	1	27967538	0	-	0	0	0	0	0	0	-	-	0	1	0	0	0	0	0	0	0	0	-	0	-	0	1	0	-	-	-	0	-	-	0	1	0	0	0	0	0	1	0	-	0	0	0	1	-
2442366|F|0-5:T>G-5:T>G	1	27968528	1	1	1	1	-	0	1	1	0	0	1	0	0	1	1	0	-	0	1	1	0	0	1	0	0	0	0	0	0	0	1	1	-	1	0	0	1	1	0	0	0	0	1	-	1	0	0
2442366|F|0-8:G>A-8:G>A	1	27968528	-	-	-	-	0	0	-	-	0	0	-	0	0	-	-	0	1	0	-	-	0	0	-	0	0	0	0	0	0	0	-	-	1	-	0	0	-	-	0	0	0	0	-	1	-	0	0
28925287|F|0-39:T>C-39:T>C	1	27968528	1	1	1	1	1	-	1	1	1	-	1	1	-	1	1	-	-	1	1	1	-	-	1	-	1	-	-	-	-	-	1	1	-	1	-	-	1	1	1	-	-	-	1	-	1	-	-
100077416|F|0-30:A>G-30:A>G	1	27969628	1	1	-	-	-	1	1	0	0	1	-	-	-	1	-	0	1	-	1	-	-	0	-	0	1	-	-	1	-	1	1	1	1	1	-	0	1	1	-	-	1	1	1	1	1	-	-
24029061|F|0-58:A>T-58:A>T	1	27969628	1	1	1	-	1	1	1	-	-	1	-	-	-	1	0	-	1	1	1	-	0	-	-	-	1	-	-	1	1	1	1	1	1	1	-	-	1	1	-	-	1	1	1	1	1	-	-
2457548|F|0-30:A>G-30:A>G	1	27990891	0	-	-	1	0	0	0	0	0	-	1	-	0	0	-	0	-	0	-	1	-	0	0	0	-	-	-	-	0	-	0	0	-	0	-	0	-	-	-	-	0	-	0	0	0	0	0
25947851|F|0-35:T>C-35:T>C	1	27995273	-	1	1	1	1	-	-	1	1	-	1	-	1	-	-	1	-	1	-	1	-	1	1	1	-	1	1	-	1	-	1	1	-	1	1	1	1	-	-	1	1	-	1	1	-	1	-
2506753|F|0-32:G>T-32:G>T	1	28052687	0	0	0	0	0	0	0	0	0	-	0	0	0	0	0	0	0	0	0	0	0	0	-	0	1	0	0	1	-	1	0	0	0	0	-	0	-	0	0	0	-	0	0	0	0	0	-
29626127|F|0-20:T>C-20:T>C	1	28059218	1	1	0	0	1	0	0	1	0	0	0	1	0	-	0	1	0	1	0	0	0	1	0	-	-	0	0	-	0	-	1	1	1	1	-	-	0	0	0	0	0	-	0	-	-	-	1
29626127|F|0-42:T>G-42:T>G	1	28059218	-	-	0	0	-	0	0	-	0	0	0	-	0	-	0	-	0	-	0	0	0	-	0	-	1	0	0	1	-	1	-	-	-	-	-	-	0	0	0	0	0	-	0	-	-	-	-
2613353|F|0-31:T>G-31:T>G	1	28106472	-	0	-	0	1	1	0	1	0	0	0	0	1	0	1	0	0	0	-	0	1	0	0	0	-	1	0	-	1	-	0	0	0	0	1	0	1	0	0	-	0	1	0	0	1	1	-
100047698|F|0-18:C>G-18:C>G	1	28223872	0	-	-	0	0	0	0	0	0	0	0	-	0	0	1	0	1	0	-	0	-	0	0	0	-	0	0	-	-	-	-	-	-	-	0	-	0	-	1	-	-	0	0	0	-	0	0
100020141|F|0-23:A>G-23:A>G	1	28227390	1	1	1	-	1	1	1	1	1	1	1	1	1	1	1	1	1	1	1	1	1	1	1	1	1	1	1	1	1	1	1	1	1	1	1	1	1	1	1	1	1	1	1	1	1	1	1
29628655|F|0-67:A>C-67:A>C	1	28576947	1	1	1	-	1	1	1	1	1	1	1	-	1	1	1	-	1	-	-	1	-	1	1	1	1	1	1	1	1	-	1	1	1	1	1	-	1	1	1	1	1	1	1	1	-	1	1
2606905|F|0-33:T>C-33:T>C	1	28577013	0	0	0	0	1	0	1	1	0	0	0	-	0	1	1	-	-	0	0	0	0	0	0	0	1	0	0	1	1	-	0	0	0	0	0	-	0	0	-	1	0	0	1	0	-	1	0
2552220|F|0-36:C>A-36:C>A	1	28617494	0	0	0	-	0	0	0	0	0	0	-	-	0	0	-	-	0	-	-	-	-	-	0	0	-	0	-	-	0	0	-	-	0	-	-	0	0	-	0	0	0	0	0	-	-	-	-
2552220|F|0-55:C>A-55:C>A	1	28617494	0	0	0	1	0	0	0	0	0	0	1	1	0	0	-	1	0	1	1	1	1	1	0	0	1	0	1	1	0	0	1	1	0	1	-	0	0	1	0	0	0	0	0	1	1	1	1
2429050|F|0-7:C>T-7:C>T	1	28640527	0	0	0	0	-	0	0	0	0	0	0	0	0	0	0	0	0	0	0	0	0	0	0	0	0	0	0	0	0	0	0	0	0	0	0	0	0	0	0	0	0	0	0	0	0	0	0
2454353|F|0-28:A>G-28:A>G	1	28808372	-	1	1	-	0	1	-	-	-	0	-	-	1	-	-	0	0	-	0	0	-	0	0	0	0	-	0	0	0	0	-	-	-	-	1	-	-	-	0	-	-	0	0	-	0	-	-
2454353|F|0-32:A>T-32:A>T	1	28808372	-	1	-	-	-	-	-	-	-	0	-	1	-	-	-	0	0	1	0	0	-	0	0	0	0	-	0	0	0	0	1	1	1	1	-	1	-	-	0	1	1	0	0	-	0	-	1
2459454|F|0-20:G>C-20:G>C	1	28825050	0	1	1	-	1	1	1	1	-	1	1	1	1	1	1	1	1	1	-	1	1	-	1	1	1	1	1	-	1	1	1	1	1	1	-	1	1	0	1	1	1	1	1	1	1	1	1
100044348|F|0-48:T>C-48:T>C	1	28826000	1	1	1	1	1	1	1	1	1	1	1	1	-	1	1	1	-	1	1	1	1	1	1	1	1	-	1	1	1	1	1	1	1	1	1	-	-	1	1	1	1	1	-	1	1	1	1
25946776|F|0-39:A>G-39:A>G	1	28826000	1	1	1	1	1	1	1	1	1	1	1	1	0	1	1	1	-	1	1	1	1	1	1	1	1	0	1	1	1	1	1	1	1	1	1	-	0	1	1	1	1	1	0	1	1	1	1
100041025|F|0-30:C>A-30:C>A	1	29001026	0	-	-	0	-	1	-	-	1	0	0	-	-	-	-	0	-	-	-	0	-	0	0	-	0	0	-	0	0	-	-	-	-	-	-	-	-	0	-	-	0	-	-	-	-	-	0
26086715|F|0-23:T>G-23:T>G	1	29001026	1	-	-	1	-	-	-	-	-	1	1	-	-	-	-	1	-	0	-	1	-	-	1	-	1	1	-	-	1	-	0	0	-	0	0	0	0	1	0	-	1	0	-	-	-	0	1
100041598|F|0-33:C>G-33:C>G	1	29235442	0	0	0	-	1	0	0	0	-	0	-	0	0	0	0	-	-	0	0	-	-	-	0	-	-	0	0	-	0	0	0	0	0	0	-	0	-	0	0	0	-	-	-	0	-	-	-
2589009|F|0-19:A>G-19:A>G	1	29235442	1	1	1	-	0	1	1	1	0	1	-	1	1	1	1	0	-	-	1	-	0	0	1	0	0	1	1	0	-	1	1	1	1	1	-	1	0	1	1	-	0	0	-	1	-	0	0
2509537|F|0-59:T>C-59:T>C	1	29444973	0	-	0	-	-	-	-	-	-	-	-	0	-	-	0	0	-	0	-	-	0	0	1	-	0	0	-	0	-	-	0	-	0	0	-	-	0	1	-	0	-	0	-	-	-	0	-
2509537|F|0-61:G>C-61:G>C	1	29444973	0	-	-	-	-	-	-	-	-	-	-	0	0	-	0	0	1	-	-	-	0	0	-	-	0	0	-	0	-	-	0	-	0	0	-	-	0	-	-	0	-	0	-	-	1	0	-
100022255|F|0-56:C>G-56:C>G	1	29447666	1	-	1	-	1	-	-	1	1	1	-	1	1	1	1	-	1	-	1	-	1	1	-	-	1	-	-	1	1	1	1	-	1	-	-	-	1	1	-	1	1	-	1	-	-	-	-
100065268|F|0-52:C>T-52:C>T	1	29511747	0	0	0	0	0	-	0	-	-	0	0	-	0	0	-	-	-	0	-	0	-	0	0	0	-	0	0	-	0	-	-	-	-	-	0	0	0	-	0	-	0	-	0	0	-	-	0
100065268|F|0-60:G>A-60:G>A	1	29511747	0	0	0	0	0	-	0	-	-	0	0	-	0	0	-	-	-	0	-	0	-	0	0	0	-	0	0	-	0	1	-	-	-	-	0	0	0	-	0	-	0	-	0	0	-	-	0
4584009|F|0-23:A>T-23:A>T	1	29514236	0	0	0	0	0	-	0	-	0	0	0	-	0	0	-	-	-	-	-	0	-	0	0	0	-	0	0	-	-	1	-	-	-	-	-	0	0	-	0	-	1	-	0	0	-	-	0
4584009|F|0-50:C>G-50:C>G	1	29514236	0	0	0	0	-	1	0	1	1	0	0	1	0	0	1	-	1	0	1	0	-	0	0	0	1	0	0	1	0	-	-	-	-	-	-	0	0	1	0	1	-	1	0	0	1	1	0
25004649|F|0-53:A>G-53:A>G	1	29516595	-	1	1	1	1	-	0	-	1	-	1	-	0	0	-	1	-	1	-	1	1	1	1	1	-	1	-	-	1	1	1	1	1	1	-	0	1	-	1	-	1	1	1	0	-	-	1
4576770|F|0-61:T>A-61:T>A	1	29516595	1	1	1	1	-	0	1	0	0	0	1	0	-	-	0	1	0	1	0	1	1	1	1	1	0	1	0	0	-	0	1	1	1	1	0	-	1	0	1	0	1	1	1	-	0	0	1
2387928|F|0-16:G>A-16:G>A	1	29663331	0	-	-	-	0	0	0	0	-	0	-	-	0	0	-	-	0	0	-	-	-	0	0	0	-	0	-	-	-	-	-	-	-	-	0	0	-	0	-	-	0	-	0	0	0	-	-
2387928|F|0-27:C>G-27:C>G	1	29663331	0	-	-	-	0	0	0	0	-	0	-	-	0	0	-	-	0	0	-	-	-	0	0	0	-	0	-	-	-	-	-	-	-	-	0	0	-	0	-	-	0	-	0	0	0	-	-
2387928|F|0-63:A>G-63:A>G	1	29663331	0	-	-	1	-	0	0	0	1	0	1	1	0	0	1	1	0	0	-	1	1	-	0	0	1	0	1	1	1	1	1	1	1	1	0	0	1	0	1	1	0	-	0	0	0	1	1
25946400|F|0-5:A>G-5:A>G	1	29788783	0	0	-	-	0	-	0	0	0	0	-	0	0	0	0	-	-	1	0	-	0	-	0	0	-	0	0	-	0	0	0	0	0	0	0	0	0	-	0	0	0	0	0	-	0	0	0
2429277|F|0-43:G>C-43:G>C	1	29829807	0	1	1	1	-	0	0	0	1	0	1	1	1	0	0	0	0	-	0	1	0	0	0	1	0	0	-	0	0	-	0	0	0	0	0	0	0	0	0	1	-	0	0	0	1	0	1
2377819|F|0-34:C>A-34:C>A	1	29838802	-	-	0	0	0	-	0	-	0	0	0	0	-	0	-	0	0	0	0	0	-	0	-	0	0	-	0	0	-	-	0	0	-	0	1	-	-	0	0	0	0	0	-	-	0	-	-
2377819|F|0-66:A>T-66:A>T	1	29838802	-	-	0	0	0	-	0	-	0	0	0	0	-	0	-	0	0	0	0	0	-	0	-	0	0	-	0	0	-	-	0	0	-	0	-	-	-	0	0	0	0	0	-	-	0	-	-
2489265|F|0-67:A>T-67:A>T	1	29838802	-	-	0	-	1	1	-	0	-	-	-	-	1	-	-	-	-	0	-	-	0	-	1	0	-	0	1	-	1	0	-	-	0	-	-	0	1	-	0	-	-	-	1	1	-	0	0
2562614|F|0-65:C>T-65:C>T	1	29838868	-	1	1	0	1	0	0	0	0	0	0	0	0	0	0	0	-	-	0	0	1	0	0	0	-	1	0	-	1	-	-	-	0	-	0	1	0	0	0	0	0	-	0	0	0	0	1
4579501|F|0-13:A>C-13:A>C	1	29842111	-	-	0	-	0	-	-	-	-	-	-	0	-	0	0	1	-	0	0	-	1	1	0	-	0	-	-	0	0	-	0	-	1	-	-	-	0	-	0	0	-	-	-	0	0	-	-
2548919|F|0-48:G>C-48:G>C	1	29957952	0	0	0	0	0	0	-	0	0	0	0	0	0	0	0	0	0	0	0	0	0	0	0	0	0	0	0	0	0	1	0	0	0	0	0	0	0	0	0	0	0	0	0	1	0	0	0
2548919|F|0-54:C>A-54:C>A	1	29957952	0	0	0	0	0	0	1	0	0	0	0	0	0	0	0	0	0	0	0	0	0	0	0	0	0	0	0	0	0	-	0	0	0	0	0	0	0	0	0	0	0	0	0	-	0	0	0
2462653|F|0-54:A>G-54:A>G	1	29987116	0	0	0	0	-	0	0	0	0	0	0	-	0	0	0	0	1	0	0	0	0	0	0	0	0	0	0	0	0	0	0	0	0	0	0	0	0	1	0	0	0	1	0	0	0	0	0
2462653|F|0-64:G>A-64:G>A	1	29987116	0	0	0	0	0	0	0	0	0	0	0	-	0	0	0	0	-	0	0	0	0	0	0	0	0	0	0	0	0	0	0	0	0	0	0	0	0	-	0	0	0	-	0	0	0	0	0
2429695|F|0-6:C>T-6:C>T	1	30025700	0	0	0	0	-	0	0	0	0	0	0	0	0	0	0	0	-	0	0	0	0	0	0	0	0	0	0	0	0	0	0	0	0	0	0	0	0	1	0	0	0	-	0	0	0	0	0
100070357|F|0-29:G>A-29:G>A	1	30034482	0	0	0	0	0	0	0	0	0	0	0	0	0	0	0	0	0	0	0	0	0	0	0	0	0	0	0	0	0	0	0	0	0	0	0	0	0	-	0	0	0	0	0	0	0	0	0
100070357|F|0-46:C>T-46:C>T	1	30034482	0	0	0	0	-	0	0	0	0	0	0	0	0	0	0	0	0	0	0	0	0	0	0	0	0	0	0	0	0	0	0	0	0	0	0	0	0	-	0	0	0	0	0	0	0	0	0
25981707|F|0-27:A>G-27:A>G	1	30034482	1	1	1	1	1	1	1	1	1	1	1	1	1	1	1	1	1	1	1	1	1	1	1	1	1	1	1	1	1	1	1	1	1	1	1	1	1	-	1	1	1	1	1	1	1	1	1
2533134|F|0-7:C>G-7:C>G	1	30093976	0	0	0	0	0	0	0	0	0	0	0	0	0	0	0	0	0	0	0	0	0	0	0	0	0	0	0	0	0	0	0	0	0	0	0	0	0	0	0	0	0	0	0	0	0	0	0
100024164|F|0-51:C>G-51:C>G	1	30217546	-	-	0	-	-	-	0	-	-	-	-	0	0	0	-	0	0	0	0	-	-	-	-	-	-	0	0	0	-	0	0	0	-	0	-	0	0	-	1	0	-	-	1	0	0	-	-
16726952|F|0-46:C>G-46:C>G	1	30217758	1	1	1	1	1	1	-	-	1	1	1	-	-	-	1	-	-	-	-	1	-	-	1	1	1	-	-	-	1	-	-	-	-	-	1	-	-	1	-	-	1	1	-	-	-	-	-
100057287|F|0-12:T>C-12:T>C	1	30247743	0	0	-	1	0	0	0	-	0	-	1	-	0	-	-	0	0	-	0	1	0	0	-	-	0	-	-	-	0	0	-	0	-	0	-	-	0	0	0	-	-	-	-	-	-	-	-
2506617|F|0-46:C>G-46:C>G	1	30520169	1	0	0	0	-	1	1	1	0	0	0	1	0	0	0	0	0	1	0	0	0	-	1	0	0	1	1	0	0	0	0	0	0	0	0	1	0	0	1	1	0	1	1	1	0	0	0
2506617|F|0-58:G>C-58:G>C	1	30520169	-	0	0	0	0	-	-	-	0	0	0	-	0	0	0	0	0	-	0	0	0	0	-	0	0	-	-	0	0	0	0	0	0	0	0	-	0	0	-	-	0	-	-	-	0	0	0
26086863|F|0-57:G>A-57:G>A	1	30522703	0	0	0	-	0	-	-	0	-	0	-	0	0	0	-	0	0	0	-	-	0	-	0	0	-	0	0	0	-	0	0	0	0	0	0	0	0	-	0	0	0	0	0	0	0	0	0
100080066|F|0-11:G>C-11:G>C	1	30799136	-	-	-	1	-	0	1	0	0	0	1	0	0	0	0	1	1	-	0	1	0	-	0	0	0	0	0	-	-	0	0	0	1	0	0	0	1	-	1	0	-	-	0	1	1	1	1
100080067|F|0-63:G>C-63:G>C	1	30799136	-	0	0	0	0	1	0	1	1	1	0	1	1	1	1	0	0	0	1	0	-	-	1	1	1	1	1	-	-	1	1	1	0	1	-	-	0	0	0	1	-	-	1	0	0	0	0
24028258|F|0-61:A>T-61:A>T	1	30799136	1	1	1	-	1	1	-	1	1	1	-	1	1	1	1	-	-	1	1	-	1	1	1	1	1	1	1	-	1	1	1	1	-	1	1	1	-	1	-	1	1	0	1	-	-	-	-
25948565|F|0-65:T>C-65:T>C	1	30799136	1	1	1	-	1	1	-	1	1	1	-	1	1	1	1	-	-	1	1	-	1	1	1	1	1	1	1	-	1	1	1	1	-	1	1	1	-	1	-	1	1	-	1	-	-	-	-
29625723|F|0-32:A>G-32:A>G	1	30971189	0	-	0	1	-	1	0	0	-	-	1	-	0	-	0	-	-	-	0	1	0	-	0	-	0	-	-	-	0	-	-	-	-	-	-	0	0	-	-	-	0	0	-	-	-	0	0
100056562|F|0-25:T>G-25:T>G	1	31040981	-	1	1	-	-	-	1	1	-	1	-	1	-	-	1	-	1	1	-	-	-	1	1	1	1	1	1	1	-	-	-	-	1	-	1	1	1	1	1	1	-	-	-	-	1	-	-
2401896|F|0-24:A>G-24:A>G	1	31040981	0	-	1	-	0	-	1	1	0	1	-	1	0	-	1	0	1	1	0	-	0	-	1	1	1	1	1	1	0	0	0	0	1	0	1	-	1	1	1	1	0	0	0	0	1	0	0
25948601|F|0-5:A>G-5:A>G	1	31040981	-	1	1	0	0	0	1	1	-	1	0	1	-	0	1	-	1	1	-	0	-	1	1	1	1	1	1	1	-	-	-	-	1	-	1	1	-	1	1	1	-	-	-	-	1	-	-
2493447|F|0-13:T>C-13:T>C	1	31107316	-	1	1	-	-	0	-	0	1	0	-	-	0	0	0	0	-	0	-	0	-	-	1	1	0	-	-	0	0	0	0	0	0	0	-	0	-	-	-	-	0	0	1	-	0	-	-
2405016|F|0-6:C>T-6:C>T	1	31195009	0	0	0	0	0	0	-	0	0	1	0	-	1	0	1	1	-	1	0	0	-	1	0	0	0	1	-	0	0	0	1	1	1	1	0	-	-	1	1	-	0	1	0	-	1	-	-
2405016|F|0-65:T>G-65:T>G	1	31195009	0	0	0	0	-	0	1	0	0	-	0	-	-	0	-	-	1	-	0	0	1	1	0	0	0	-	-	0	0	0	-	-	-	-	0	0	1	1	-	-	0	-	0	1	-	-	-
2405016|F|0-9:C>T-9:C>T	1	31195009	0	0	0	0	0	0	-	0	0	-	0	-	-	0	-	-	-	-	0	0	-	-	0	0	0	-	-	0	0	0	-	-	-	-	0	0	-	-	-	-	0	-	0	-	-	-	-
26085806|F|0-21:T>C-21:T>C	1	31216061	0	0	-	-	0	0	-	0	0	0	0	0	0	0	0	0	1	0	-	0	1	-	0	0	0	0	-	0	0	-	-	0	0	0	0	0	-	-	0	0	0	0	0	1	0	-	0
100020701|F|0-35:A>T-35:A>T	1	31217698	1	1	1	1	-	1	1	1	1	1	-	1	1	1	1	-	1	1	-	1	-	1	1	1	1	1	1	1	1	1	1	1	1	1	1	1	1	1	1	1	1	1	-	1	1	1	1
21694342|F|0-5:G>A-5:G>A	1	31220263	0	-	0	0	1	0	-	0	-	-	0	-	-	0	0	-	-	-	-	0	-	-	-	-	0	-	-	1	0	0	-	-	-	-	-	-	-	-	-	-	0	-	1	-	-	-	0
100022779|F|0-66:T>G-66:T>G	1	31351687	0	0	0	-	-	-	-	-	-	-	-	-	-	-	-	-	0	-	-	-	-	0	0	0	-	-	-	0	0	-	-	-	-	-	-	-	0	-	-	-	-	0	0	-	-	-	-
24028436|F|0-66:T>A-66:T>A	1	31355194	0	0	0	0	-	0	-	0	0	-	0	-	-	0	0	-	-	-	0	0	-	-	0	0	0	-	-	0	0	0	-	-	-	-	0	0	-	-	-	-	0	0	0	-	-	1	1
2500788|F|0-42:A>G-42:A>G	1	31355194	1	1	1	1	0	1	0	1	1	0	1	0	0	1	1	0	0	0	1	1	0	0	1	1	1	0	0	1	-	1	0	0	0	0	1	-	0	0	0	0	1	1	1	0	0	0	-
2439501|F|0-23:G>A-23:G>A	1	31357101	0	-	-	-	0	-	1	-	0	-	-	-	-	-	-	-	1	-	-	-	0	1	-	1	-	-	-	-	0	-	-	-	-	-	-	-	1	-	-	-	0	-	-	0	-	-	-
2425912|F|0-10:A>G-10:A>G	1	31513324	0	0	0	0	0	0	0	0	0	0	0	1	0	0	0	0	0	0	0	0	0	-	0	-	0	0	1	0	0	0	0	0	0	0	0	0	0	0	1	1	0	0	0	-	0	1	1
2425912|F|0-16:C>A-16:C>A	1	31513324	0	0	0	0	0	0	0	0	0	0	0	-	0	0	0	0	0	0	0	0	0	0	0	-	0	0	-	0	0	0	0	0	0	0	0	0	0	0	-	-	0	0	0	-	0	-	-
2425912|F|0-41:C>T-41:C>T	1	31513324	0	-	-	0	0	0	0	0	0	0	0	-	0	0	0	0	0	0	0	0	0	0	0	1	0	0	-	0	0	0	0	0	0	0	0	0	0	0	-	-	0	0	0	1	0	-	-
2425912|F|0-43:G>T-43:G>T	1	31513324	0	0	0	0	0	0	0	0	0	0	0	-	0	0	0	0	0	0	0	0	0	0	0	-	0	0	-	0	0	0	0	0	0	0	0	0	0	0	-	-	0	0	0	-	0	-	-
2553090|F|0-63:C>T-63:C>T	1	31551494	0	-	0	0	-	0	0	0	0	1	0	0	0	0	0	0	0	0	0	-	0	-	0	1	0	0	0	0	0	0	0	0	0	0	0	0	0	0	0	0	0	0	0	0	0	0	0
2561195|F|0-65:C>T-65:C>T	1	31746235	0	0	0	0	1	-	-	1	-	-	-	-	-	0	-	-	-	-	0	0	-	0	-	-	-	-	-	-	0	-	-	-	-	-	0	-	-	0	-	-	0	-	-	-	-	-	0
2500263|F|0-32:G>T-32:G>T	1	32047833	0	0	0	0	0	-	0	0	0	0	0	0	0	0	0	0	0	0	0	0	0	1	0	0	0	0	0	0	0	0	0	0	0	0	0	0	0	0	0	0	0	0	0	0	0	0	0
2500263|F|0-44:C>T-44:C>T	1	32047833	0	0	0	0	0	-	0	0	0	0	0	0	0	0	0	0	0	0	0	0	0	-	0	0	0	0	0	0	0	0	0	0	0	0	0	0	0	0	0	0	0	0	0	0	0	0	0
2427820|F|0-29:A>G-29:A>G	1	32053324	1	1	-	0	0	0	0	1	1	0	0	-	0	-	0	0	0	0	1	0	0	0	-	1	-	0	0	1	0	1	-	0	1	0	1	0	1	-	0	0	0	0	1	1	1	1	1
2464998|F|0-13:C>A-13:C>A	1	32070763	0	0	0	1	0	0	1	-	-	0	1	-	-	-	-	0	0	-	0	1	0	0	0	0	-	-	-	0	0	-	-	-	-	-	0	0	0	0	-	-	0	0	-	-	0	0	0
2574467|F|0-30:G>A-30:G>A	1	32146862	0	0	0	0	0	0	0	0	0	0	0	0	1	0	0	0	0	0	0	0	0	0	0	0	0	0	0	0	0	0	0	0	0	0	0	0	-	0	0	0	0	0	0	-	0	0	0
2574467|F|0-33:G>A-33:G>A	1	32146862	0	0	0	0	0	0	0	0	0	0	0	0	-	0	0	0	0	0	0	0	0	0	0	0	0	0	0	0	0	0	0	0	0	0	0	0	-	0	0	0	0	0	0	-	0	0	0
25946502|F|0-65:G>A-65:G>A	1	32148452	1	1	1	1	1	1	1	1	1	-	1	1	1	1	1	1	1	1	1	1	1	1	1	1	1	1	1	1	1	1	1	1	1	1	1	1	0	1	1	1	1	1	1	0	1	1	1
2482765|F|0-53:G>A-53:G>A	1	32325946	0	-	-	1	-	1	1	0	0	-	-	0	0	1	0	1	1	0	0	1	0	-	0	-	0	0	0	0	1	0	-	1	0	1	0	-	-	-	-	0	0	-	0	1	-	0	0
2538926|F|0-67:C>A-67:C>A	1	32327057	-	0	0	0	0	0	0	0	0	1	0	0	0	0	0	0	0	0	1	0	0	0	-	0	0	0	0	-	0	0	0	0	0	-	0	0	0	1	0	0	0	1	1	1	-	-	0
2440321|F|0-65:T>G-65:T>G	1	32364663	0	-	0	0	1	0	0	0	0	0	0	-	0	0	0	-	0	0	0	-	-	0	-	-	0	0	0	-	0	0	0	0	-	0	0	0	-	-	-	0	0	-	0	0	-	0	-
100021839|F|0-8:A>G-8:A>G	1	32858916	0	0	0	0	0	0	0	0	0	0	0	0	0	0	0	0	0	0	0	0	0	0	0	0	0	0	0	0	0	0	0	0	0	0	0	0	0	0	0	0	0	0	0	0	1	0	0
100074043|F|0-24:G>C-24:G>C	1	32859113	0	0	0	1	0	-	-	0	-	0	1	0	0	-	0	-	-	0	0	1	0	-	0	0	-	0	0	0	0	0	-	-	0	0	0	0	0	0	-	0	-	-	-	-	0	-	-
2576717|F|0-25:A>G-25:A>G	1	32859113	-	1	-	-	1	0	0	1	-	0	-	1	1	0	1	0	0	-	1	-	1	0	1	1	0	1	1	1	-	1	-	-	1	1	1	-	1	1	0	1	0	0	-	-	1	0	0
2446439|F|0-17:T>C-17:T>C	1	32893689	1	1	-	-	0	0	-	-	0	-	-	0	0	-	0	0	0	-	0	-	1	0	0	1	0	0	0	0	0	1	0	0	0	-	0	-	-	0	-	0	1	-	0	-	0	1	1
2446439|F|0-39:C>T-39:C>T	1	32893689	1	0	0	-	-	0	-	-	0	1	-	0	0	-	0	0	0	-	0	-	-	0	0	-	0	0	-	0	0	1	0	0	0	-	0	0	-	0	-	0	-	1	0	0	0	-	-
2446439|F|0-63:G>C-63:G>C	1	32893689	-	0	0	-	0	0	-	-	0	-	-	0	0	1	0	0	0	1	0	-	-	0	0	-	0	0	0	0	0	-	0	0	0	-	0	0	-	0	-	0	-	-	0	0	0	-	-
2446439|F|0-65:G>A-65:G>A	1	32893689	-	0	0	1	0	0	1	-	0	-	1	0	0	-	0	0	0	1	0	1	-	0	0	-	0	0	0	0	0	-	0	0	0	-	0	0	1	0	1	0	-	-	0	0	0	-	-
25004710|F|0-64:T>A-64:T>A	1	32893689	-	1	1	-	1	1	-	-	1	-	-	1	1	-	1	1	1	-	1	-	-	1	1	-	1	1	1	1	1	-	1	1	1	0	1	1	-	1	-	1	-	-	1	1	1	-	-
2459121|F|0-10:C>G-10:C>G	1	32894353	-	0	0	-	0	-	-	-	-	-	-	-	0	-	-	-	0	-	-	-	-	-	-	-	-	0	-	-	-	0	0	0	0	0	-	0	0	-	-	-	0	0	-	-	0	-	-
25003457|F|0-33:T>G-33:T>G	1	32947652	1	1	1	1	1	-	1	1	1	1	1	1	1	1	1	-	1	1	1	1	1	1	1	1	1	1	1	1	1	1	1	1	1	1	1	1	1	1	1	1	1	1	1	1	1	1	1
29626042|F|0-16:A>G-16:A>G	1	32949578	0	0	-	-	0	1	0	0	-	-	-	1	0	0	-	1	0	-	1	1	-	-	0	0	0	-	-	1	0	0	1	1	0	-	1	0	0	0	0	-	-	1	0	0	-	1	-
2505264|F|0-17:C>T-17:C>T	1	32949644	0	0	0	0	0	0	0	0	0	0	0	0	0	0	0	0	0	0	0	0	0	0	0	0	0	0	0	0	0	0	0	0	0	0	0	0	0	0	0	0	0	0	0	0	0	1	1
2456534|F|0-24:G>C-24:G>C	1	33032967	0	0	0	-	0	-	0	0	0	0	-	-	0	0	0	-	-	0	-	-	0	0	-	0	-	0	-	-	-	-	-	-	1	0	-	0	0	-	0	-	-	-	0	-	-	-	-
2456534|F|0-66:A>T-66:A>T	1	33032967	0	0	0	-	0	-	0	0	0	0	-	-	0	0	0	-	-	0	-	-	0	0	-	0	-	0	-	-	-	-	-	-	-	0	-	0	0	-	0	-	-	-	0	-	-	-	-
2395461|F|0-31:A>G-31:A>G	1	33452676	1	1	1	-	-	0	1	-	-	0	-	1	0	0	0	0	0	-	-	-	-	-	1	-	1	0	1	1	-	-	-	-	-	-	1	1	0	1	0	1	1	0	1	-	0	0	0
29629669|F|0-47:C>T-47:C>T	1	33490388	1	-	-	-	0	-	-	-	-	-	-	-	0	1	-	0	0	1	-	-	0	-	-	-	-	-	-	-	-	0	-	-	-	-	-	-	0	-	-	-	1	1	1	-	0	-	-
4582620|F|0-44:A>G-44:A>G	1	33548553	1	-	1	0	-	0	-	-	0	1	0	0	-	0	0	-	0	0	0	0	-	-	0	1	-	-	0	-	-	0	0	0	-	0	-	1	0	0	-	0	1	-	0	1	-	0	0
4582620|F|0-47:G>C-47:G>C	1	33548553	-	0	1	0	1	0	1	-	1	-	0	0	-	0	0	1	0	0	0	0	-	-	0	0	1	-	0	1	-	0	0	0	1	0	1	-	0	0	1	-	-	1	0	0	-	0	0
2507230|F|0-29:T>C-29:T>C	1	33548619	0	0	0	0	0	0	1	-	1	0	0	0	-	0	0	0	0	0	0	0	-	0	0	0	-	-	0	0	-	-	0	0	1	0	-	0	0	0	0	0	0	0	0	0	-	0	0
2507230|F|0-32:T>C-32:T>C	1	33548619	0	0	0	0	0	0	-	-	0	0	0	0	-	0	0	0	0	0	0	0	-	0	0	0	-	-	0	0	-	-	0	0	-	0	-	0	0	0	0	0	0	0	0	0	1	0	0
2490291|F|0-11:T>A-11:T>A	1	33617092	-	-	1	1	-	-	-	-	1	0	1	-	1	-	1	1	-	-	-	1	-	0	-	-	1	1	-	0	-	-	1	1	-	-	0	-	0	-	-	1	-	-	1	-	0	1	1
2448393|F|0-23:C>T-23:C>T	1	33647277	-	1	-	0	0	0	-	-	-	0	0	0	0	-	0	0	-	-	-	0	-	-	0	-	-	-	0	0	-	-	0	0	-	0	0	0	0	0	-	0	0	-	0	-	0	0	0
2448393|F|0-41:G>A-41:G>A	1	33647277	-	-	-	0	0	0	-	-	-	0	0	0	0	-	0	0	-	-	-	0	-	-	0	-	-	-	0	0	-	-	0	0	-	0	0	0	0	0	-	0	0	-	0	-	0	0	0
2448393|F|0-62:T>C-62:T>C	1	33647277	1	-	1	0	-	0	-	-	-	0	0	0	0	-	0	0	-	1	-	0	-	-	0	-	1	-	0	0	1	1	0	0	-	0	0	0	0	0	-	0	0	1	0	1	0	0	0
4576889|F|0-19:A>C-19:A>C	1	33790766	0	0	0	0	0	1	0	0	0	1	0	-	0	0	0	-	0	0	0	0	0	0	0	0	0	0	-	0	-	0	-	-	0	-	0	0	0	-	-	0	0	0	-	0	0	0	0
2427936|F|0-14:A>G-14:A>G	1	33994007	0	0	0	0	0	0	0	0	0	0	0	0	-	0	0	0	1	0	0	0	0	0	1	0	0	0	0	-	0	0	0	0	0	-	0	0	0	0	0	0	0	0	0	0	0	0	0
16725150|F|0-44:C>G-44:C>G	1	34032080	1	1	1	1	1	1	1	1	1	1	1	1	1	1	1	1	0	1	1	1	1	1	1	1	1	1	1	1	1	1	1	1	1	1	1	1	1	1	1	1	1	1	1	1	1	1	1
2526860|F|0-24:C>A-24:C>A	1	34215785	0	0	0	0	0	1	-	-	-	0	0	-	0	0	0	-	0	0	0	0	0	0	0	0	-	0	0	0	0	0	0	0	0	0	0	0	-	0	0	0	0	-	0	-	0	-	0
2526860|F|0-9:C>T-9:C>T	1	34215785	0	0	0	0	0	-	-	-	-	0	0	-	0	0	0	-	0	0	0	0	0	0	0	0	-	0	0	0	0	0	0	0	0	0	0	0	-	0	0	0	0	-	0	-	0	-	0
100020641|F|0-63:T>G-63:T>G	1	34216131	1	1	1	-	1	1	1	-	-	1	1	-	1	1	1	1	-	-	1	1	1	1	1	1	1	1	1	1	1	1	1	1	1	1	1	1	1	1	1	1	-	1	1	-	0	-	1
100025028|F|0-33:C>T-33:C>T	1	34444621	1	-	0	-	1	-	-	-	0	-	-	-	0	0	-	-	-	0	0	-	0	-	0	-	0	0	-	0	-	-	0	0	-	-	0	0	0	0	0	0	0	-	0	0	0	0	0
100064349|F|0-37:A>G-37:A>G	1	34509156	1	-	1	-	-	1	-	-	1	-	-	-	-	-	-	-	1	1	-	-	-	1	1	-	-	-	-	-	-	1	-	-	-	1	-	1	1	-	-	-	-	1	-	-	-	-	-
2402770|F|0-23:G>A-23:G>A	1	34509156	1	-	1	-	-	-	0	1	1	-	-	1	1	1	1	0	-	-	1	-	0	-	-	1	1	0	0	0	0	0	1	1	-	1	0	0	0	1	0	-	0	-	-	0	0	1	1
2402770|F|0-30:G>A-30:G>A	1	34509156	-	0	-	1	-	-	0	-	1	1	1	-	-	-	-	0	-	-	-	1	0	-	-	-	-	0	0	0	0	0	-	-	1	-	0	0	0	-	0	1	0	-	1	0	0	-	-
2402770|F|0-66:G>A-66:G>A	1	34509156	1	0	1	-	0	1	0	-	1	-	-	-	-	-	-	0	1	1	-	-	0	1	1	-	-	0	0	0	0	1	-	-	-	1	0	-	-	-	0	-	0	1	-	0	0	-	-
100055891|F|0-55:A>G-55:A>G	1	34509222	0	0	0	0	0	0	0	0	0	0	0	0	0	0	0	0	0	0	0	0	-	0	0	0	0	0	0	-	-	0	0	0	0	0	-	0	0	0	-	0	-	0	0	-	0	0	0
16726184|F|0-18:A>G-18:A>G	1	34509222	1	1	1	1	1	1	1	1	1	1	1	1	1	1	1	1	1	1	1	1	0	1	1	1	1	1	-	0	-	1	1	1	1	1	0	-	-	1	-	1	0	1	1	0	0	1	1
4583873|F|0-15:C>T-15:C>T	1	34509222	1	-	1	1	1	1	1	1	1	1	1	1	1	1	1	1	1	1	1	1	-	1	1	1	1	1	0	-	0	1	1	1	1	1	-	1	1	1	0	1	-	1	1	-	1	1	1
16726954|F|0-7:C>T-7:C>T	1	34514367	1	-	1	-	-	1	0	-	-	-	-	-	-	-	-	0	1	1	-	-	-	1	1	-	-	-	0	-	0	1	-	-	-	1	-	-	-	-	0	-	-	1	-	-	-	-	-
25948457|F|0-66:G>A-66:G>A	1	34592331	1	0	0	1	-	-	-	1	-	-	1	-	0	0	0	-	-	0	0	1	1	0	0	0	0	0	0	-	1	-	0	0	-	-	1	0	-	0	0	-	0	-	-	0	1	-	0
25948457|F|0-9:A>G-9:A>G	1	34592331	-	0	0	-	0	-	1	-	-	-	-	-	0	0	0	1	-	0	0	-	-	0	0	0	0	0	0	-	-	-	0	0	-	-	-	0	-	0	0	-	0	-	-	0	-	-	0
4583573|F|0-62:A>G-62:A>G	1	34708374	0	1	1	0	1	-	0	0	1	0	0	0	0	0	0	0	-	1	1	0	1	1	0	1	1	0	0	1	1	0	0	0	1	0	1	1	0	0	1	1	-	1	0	1	1	1	0
26085913|F|0-48:G>A-48:G>A	1	34710317	1	-	1	0	1	1	0	0	-	-	0	0	-	0	0	0	1	1	-	0	1	1	1	1	1	0	0	1	1	-	0	0	-	0	1	1	-	0	-	-	1	1	0	1	1	0	0
2607862|F|0-64:T>C-64:T>C	1	34838367	1	-	-	1	-	0	1	1	-	1	1	1	1	1	1	1	0	-	-	1	1	-	-	0	0	1	1	0	0	1	1	1	-	1	0	-	1	1	1	-	0	0	1	0	1	1	1
2488442|F|0-43:T>G-43:T>G	1	34838433	-	0	0	0	-	0	0	0	0	0	0	0	0	0	0	0	-	-	0	0	0	0	0	-	-	-	-	-	-	-	0	0	-	0	-	0	0	0	0	-	-	-	-	-	0	0	-
2412927|F|0-10:A>C-10:A>C	1	34852781	1	1	-	-	-	-	1	1	0	1	-	1	1	-	-	1	1	1	0	-	-	1	-	-	-	1	1	1	-	1	1	1	0	1	1	1	-	-	1	0	1	1	1	-	1	1	1
2396529|F|0-5:C>T-5:C>T	1	34900048	0	-	1	1	-	-	0	1	-	1	1	1	0	0	0	0	0	0	-	1	0	0	0	1	0	0	0	0	-	0	0	0	-	1	0	0	0	0	0	-	-	0	0	-	0	0	0
2396529|F|0-51:A>G-51:A>G	1	34900048	0	0	1	-	-	1	0	-	1	-	-	-	0	0	0	0	0	0	1	-	0	0	0	-	0	0	0	0	1	0	0	0	1	-	0	-	0	0	0	1	1	0	0	1	0	0	0
2463773|F|0-11:G>A-11:G>A	1	35204535	-	0	-	0	0	0	0	0	-	-	0	-	0	-	0	0	-	0	0	0	-	-	0	-	-	0	-	0	-	-	0	-	-	0	-	0	0	1	0	-	-	0	-	0	0	0	-
2593286|F|0-67:C>T-67:C>T	1	35248114	-	-	-	-	-	-	1	0	0	0	-	0	-	1	0	0	-	-	1	-	-	0	-	-	-	-	-	1	-	1	1	1	1	-	-	0	1	0	-	1	-	1	0	1	-	0	1
2606501|F|0-48:T>C-48:T>C	1	35248114	1	-	-	-	1	0	-	1	1	1	-	1	-	-	1	1	0	1	-	-	-	1	0	-	-	-	-	-	0	-	-	-	-	-	-	1	-	1	0	-	-	-	1	-	-	1	-
26086336|F|0-66:A>G-66:A>G	1	35260288	1	-	0	0	-	1	1	1	-	0	0	0	0	1	0	0	-	1	0	0	-	1	1	-	-	1	1	0	0	1	1	1	1	-	-	1	1	0	0	1	-	0	0	1	-	1	1
100054809|F|0-11:C>G-11:C>G	1	35262869	1	1	1	-	1	1	1	-	1	-	-	1	1	-	-	-	1	1	1	-	1	1	1	1	1	-	1	1	-	-	-	-	-	1	1	1	1	1	1	-	1	-	-	-	1	1	-
100054810|F|0-68:C>T-68:C>T	1	35262869	0	0	0	-	0	0	0	-	0	-	-	0	0	-	-	-	0	0	0	-	0	0	0	0	0	-	0	0	-	-	-	-	-	0	0	0	0	0	0	-	0	-	-	-	0	0	-
2595154|F|0-9:T>C-9:T>C	1	35262869	-	1	1	0	-	1	1	-	1	0	0	1	1	-	0	0	1	-	1	0	1	1	1	1	1	0	1	1	0	0	-	-	0	1	1	1	1	1	1	0	1	0	0	0	1	1	-
2568334|F|0-45:G>T-45:G>T	1	35299287	-	0	-	0	-	-	-	0	0	0	0	-	-	0	0	0	0	0	-	0	0	-	0	0	0	0	0	-	-	-	0	0	-	0	-	0	-	-	0	-	-	-	0	-	-	-	0
2568334|F|0-55:C>G-55:C>G	1	35299287	-	1	1	0	0	-	-	0	0	0	0	-	-	0	1	0	0	0	-	0	0	-	0	0	0	0	0	-	1	-	0	0	-	0	-	0	-	-	0	-	-	-	0	-	-	-	0
100055628|F|0-49:A>G-49:A>G	1	35299469	0	-	-	0	0	-	0	-	-	0	0	0	-	-	0	-	1	0	-	0	-	-	0	-	0	0	0	0	0	0	-	-	0	-	-	0	-	0	-	0	0	0	0	-	-	0	-
2447705|F|0-57:T>C-57:T>C	1	35492799	0	-	-	1	-	0	0	0	-	-	1	0	-	0	0	1	1	-	-	1	-	-	-	-	-	-	-	-	0	-	0	0	0	-	1	-	-	-	-	-	0	1	-	-	-	1	0
100056824|F|0-66:T>C-66:T>C	1	35723541	1	0	0	0	-	1	0	1	0	0	0	1	1	1	-	1	0	0	1	0	0	1	0	0	1	1	-	1	1	0	1	1	0	0	0	1	1	0	0	1	1	-	-	0	0	0	1
100066098|F|0-10:G>C-10:G>C	1	35775157	0	-	-	0	-	-	0	-	-	-	0	1	-	-	1	-	0	0	-	0	0	-	-	-	-	-	-	-	-	0	-	-	-	-	-	0	-	0	0	-	0	-	-	-	-	0	-
100066099|F|0-52:A>G-52:A>G	1	35775157	1	0	0	1	1	-	1	-	-	0	1	-	-	-	-	-	1	1	-	1	1	-	-	-	-	-	-	-	-	1	-	-	-	-	-	1	-	1	1	-	1	-	0	-	-	1	-
4580153|F|0-14:A>G-14:A>G	1	35780537	0	0	0	0	0	-	0	-	0	0	0	-	-	-	0	-	0	0	-	0	0	-	0	0	-	-	-	-	-	0	-	-	0	0	0	0	-	0	0	-	0	0	0	0	0	0	-
4580153|F|0-41:G>C-41:G>C	1	35780537	0	0	0	0	0	-	0	-	0	0	0	-	-	-	0	-	0	0	-	0	0	-	0	0	-	-	-	-	-	0	-	-	0	0	0	0	-	0	0	-	0	0	0	0	0	0	-
2430148|F|0-37:A>G-37:A>G	1	35780603	0	0	0	0	0	0	0	0	0	0	0	0	0	0	0	0	-	0	0	0	0	0	0	0	-	0	0	0	0	0	0	0	0	0	0	0	0	0	0	0	0	0	0	0	0	0	0
2605614|F|0-63:T>A-63:T>A	1	35965273	1	-	-	-	1	1	1	-	-	0	0	-	-	-	0	1	0	0	-	0	-	1	-	0	-	1	0	-	-	1	-	-	1	0	1	1	-	-	-	-	1	-	0	0	0	-	-
21695225|F|0-29:C>T-29:C>T	1	36146989	0	0	0	1	0	0	0	0	0	0	1	0	0	0	0	0	0	0	0	1	0	0	0	0	0	0	0	0	0	0	0	0	0	0	0	0	0	0	0	0	0	0	0	0	0	0	0
2444411|F|0-66:G>C-66:G>C	1	36486402	-	0	-	-	1	-	0	-	-	0	0	0	0	-	0	-	-	0	0	-	1	1	-	1	-	-	0	0	0	-	-	-	-	-	0	1	-	-	1	-	-	-	0	-	1	-	-
2510645|F|0-54:T>C-54:T>C	1	36514286	0	-	-	0	0	0	-	-	0	0	0	-	-	-	0	0	0	-	-	0	-	0	0	0	0	-	0	0	0	-	-	-	0	-	0	0	1	-	-	0	0	0	0	0	-	-	-
2534003|F|0-68:T>G-68:T>G	1	36588556	0	0	-	-	0	-	-	-	0	0	0	-	-	-	-	0	-	-	0	-	-	0	0	-	-	0	-	0	1	0	-	-	-	-	0	-	-	-	-	-	-	0	0	-	0	0	-
2456130|F|0-31:G>A-31:G>A	1	36672435	0	0	0	0	0	0	0	-	0	-	0	0	0	-	0	0	0	-	0	0	0	0	0	0	0	0	0	0	0	-	-	-	0	-	0	0	0	-	0	0	0	0	-	0	-	0	-
2456130|F|0-43:T>C-43:T>C	1	36672435	0	0	0	0	0	0	0	-	0	1	0	0	0	-	0	0	0	1	0	0	0	0	0	0	0	0	0	0	0	1	-	-	0	-	0	0	0	-	0	0	0	0	1	0	-	0	-
2456130|F|0-46:A>G-46:A>G	1	36672435	0	0	0	0	0	0	0	1	0	-	0	0	0	1	0	0	0	1	0	0	0	-	0	0	0	0	0	0	0	-	1	1	0	1	0	0	0	1	0	0	0	0	-	0	1	0	1
2456130|F|0-67:A>G-67:A>G	1	36672435	0	0	0	0	0	-	0	-	0	-	0	0	0	-	0	0	-	-	0	0	0	0	0	0	0	0	0	0	0	-	-	-	0	-	0	0	0	-	0	0	0	0	-	0	-	0	-
4581706|F|0-61:C>T-61:C>T	1	36672501	0	0	0	0	0	0	0	1	0	1	0	0	0	1	0	0	0	1	0	0	0	1	0	0	0	0	0	0	0	1	1	1	0	1	0	0	0	1	0	0	0	0	1	0	1	0	1
25948512|F|0-8:T>C-8:T>C	1	36755272	1	1	-	1	1	1	-	-	-	-	1	-	1	-	1	0	1	-	-	1	1	-	1	-	-	1	-	-	1	-	-	-	1	-	1	1	-	-	-	-	1	1	1	1	1	1	-
100042885|F|0-46:G>A-46:G>A	1	36832789	0	0	0	0	0	0	0	0	0	0	0	0	0	0	0	-	0	0	0	0	0	0	0	0	0	0	0	0	0	0	0	0	0	0	0	0	0	0	0	0	0	0	0	0	0	0	0
25946634|F|0-60:T>C-60:T>C	1	36832789	1	1	1	1	1	1	1	1	1	1	1	1	1	1	1	0	1	1	1	1	1	1	1	1	1	1	1	1	1	1	1	1	1	1	1	1	1	1	1	1	1	1	1	1	1	1	1
16725058|F|0-13:G>A-13:G>A	1	36834126	1	1	1	-	1	1	1	1	1	1	1	1	1	1	1	0	1	1	1	1	1	1	1	1	-	1	1	-	1	1	1	1	1	-	1	1	1	1	1	1	1	1	1	1	1	1	1
100021692|F|0-60:A>C-60:A>C	1	37167164	1	1	-	1	1	1	1	1	1	-	1	-	1	-	1	-	-	1	-	1	1	1	-	1	0	-	-	1	1	1	-	1	1	1	1	1	1	1	1	-	1	1	1	-	1	1	1
24015817|F|0-46:T>G-46:T>G	1	37177224	0	-	-	-	0	-	-	0	0	0	-	-	0	-	-	0	-	-	-	-	-	0	-	-	0	0	0	-	-	-	0	0	-	-	1	-	0	-	-	-	-	0	0	-	-	-	0
24015817|F|0-68:G>A-68:G>A	1	37177224	0	-	-	-	0	-	-	0	0	0	-	-	0	-	-	0	-	-	-	-	-	0	-	-	0	0	0	-	-	-	0	0	-	-	1	-	0	-	-	-	-	0	0	-	-	-	0
2397005|F|0-57:A>C-57:A>C	1	37265296	-	1	0	1	-	1	-	0	1	0	1	0	1	-	1	0	1	0	0	-	-	-	0	0	0	1	1	1	0	0	0	0	1	0	0	0	0	0	-	0	0	0	0	1	-	0	0
2408010|F|0-13:G>A-13:G>A	1	37283575	0	0	0	0	0	-	0	1	0	0	0	1	-	0	0	1	-	0	0	0	0	0	0	-	0	0	-	0	0	0	1	1	0	1	1	1	1	1	0	-	1	0	0	0	0	0	1
100062992|F|0-21:T>A-21:T>A	1	37285485	1	-	-	1	1	1	-	-	-	-	1	1	1	-	1	-	-	1	1	1	1	-	1	-	1	-	-	-	1	1	-	-	-	1	-	1	-	1	1	1	1	-	-	-	1	1	-
2381446|F|0-39:A>G-39:A>G	1	37285485	1	0	0	1	1	1	0	0	0	0	1	-	1	-	1	0	0	-	1	1	1	0	1	-	1	0	0	0	1	1	0	0	-	1	0	1	0	1	1	1	1	0	0	0	1	1	0
2381446|F|0-64:T>C-64:T>C	1	37285485	-	0	0	-	-	-	0	0	0	0	-	0	-	-	-	0	0	0	-	-	0	0	-	-	-	0	0	0	-	-	0	0	-	-	0	-	0	-	-	-	-	0	0	0	-	-	0
2381446|F|0-8:C>A-8:C>A	1	37285485	-	0	0	-	0	-	0	0	0	0	-	0	-	1	-	0	0	0	-	-	0	-	-	-	-	0	0	0	-	-	0	0	-	-	0	-	0	-	-	-	-	0	0	0	-	-	0
2471820|F|0-16:C>G-16:C>G	1	37493639	1	0	0	-	0	0	0	-	-	0	-	-	-	0	-	-	-	0	-	-	0	0	0	0	-	-	0	1	0	-	-	-	0	-	0	0	0	-	-	0	0	0	0	-	0	-	-
2471820|F|0-38:A>T-38:A>T	1	37493639	-	0	0	-	0	0	0	-	-	0	-	-	-	0	-	-	-	0	-	-	0	0	0	0	-	-	0	-	0	-	-	-	0	-	0	0	0	-	-	0	0	0	0	-	0	-	-
2432802|F|0-61:C>A-61:C>A	1	37496857	0	0	-	0	0	1	0	0	0	0	0	0	-	1	-	0	1	0	0	0	-	-	0	0	0	0	0	0	0	0	0	0	0	0	0	-	0	1	0	-	-	0	0	1	0	1	0
2432802|F|0-68:C>G-68:C>G	1	37496857	0	0	-	0	0	-	0	0	0	0	0	0	0	-	-	0	-	0	0	0	-	0	0	0	0	0	0	0	0	0	0	0	0	0	0	-	0	-	0	-	-	0	0	-	0	-	0
2515161|F|0-12:G>A-12:G>A	1	37532809	0	0	-	0	0	0	0	0	0	0	0	-	0	0	0	0	-	0	0	0	0	0	0	-	0	0	-	-	0	0	0	0	-	-	0	-	0	-	-	0	-	0	0	0	-	0	0
100020702|F|0-5:A>C-5:A>C	1	37587976	1	1	-	-	1	-	1	1	1	1	1	1	-	1	-	1	1	1	1	1	1	1	1	-	1	1	1	1	1	1	1	1	1	1	1	1	-	-	1	1	1	1	1	1	1	1	-
2581936|F|0-23:C>G-23:C>G	1	37679886	0	1	0	-	-	0	1	0	1	0	0	0	0	1	1	1	0	-	0	0	0	1	0	0	1	0	-	0	0	0	-	0	1	0	0	-	0	0	0	0	0	0	0	-	1	0	0
2581936|F|0-55:A>G-55:A>G	1	37679886	0	-	0	-	0	0	-	0	-	0	0	0	0	-	-	-	0	0	0	0	0	1	0	0	-	0	1	0	0	0	-	0	-	0	0	-	0	0	0	0	0	0	0	-	-	0	0
2442679|F|0-15:T>A-15:T>A	1	37682328	0	0	0	0	0	0	0	0	0	0	0	0	0	0	0	0	0	0	0	0	0	0	0	0	0	0	-	0	0	0	0	0	0	0	0	0	0	0	0	0	0	0	-	0	0	0	0
29626188|F|0-41:G>A-41:G>A	1	37843430	-	-	-	-	0	0	-	1	-	0	-	0	0	0	-	0	0	0	0	0	0	-	0	0	0	0	0	0	0	-	1	1	0	-	0	0	0	-	-	-	0	0	0	0	-	-	-
2511452|F|0-51:A>C-51:A>C	1	38082760	0	0	0	0	0	0	0	0	0	0	0	0	0	0	0	0	0	0	0	0	0	0	0	0	0	0	0	0	0	0	0	0	0	0	0	0	-	-	0	0	0	0	0	-	0	0	0
2455829|F|0-6:A>G-6:A>G	1	38082905	0	0	0	0	-	1	0	0	0	0	0	0	1	0	0	0	1	-	1	0	0	0	0	0	0	1	-	1	1	1	0	0	1	1	1	1	-	0	0	0	1	0	0	-	1	1	0
100064916|F|0-43:C>T-43:C>T	1	38397163	0	0	0	0	0	-	0	0	0	-	0	0	0	0	0	0	0	0	0	0	-	0	0	-	0	-	-	-	0	0	0	0	0	0	0	-	0	0	-	0	-	0	-	0	0	-	0
25003988|F|0-32:T>C-32:T>C	1	38397163	1	1	1	1	1	-	1	1	1	0	1	1	1	1	1	1	1	1	1	1	-	1	1	-	1	-	-	-	1	1	1	1	1	1	1	-	1	1	-	1	-	1	0	1	1	-	1
4586552|F|0-6:C>G-6:C>G	1	38397163	1	1	0	1	1	0	1	1	1	0	1	1	1	1	1	1	-	1	1	1	0	1	1	0	1	-	0	0	1	1	1	1	1	1	1	0	1	1	0	1	0	1	-	1	1	0	1
2477961|F|0-45:G>A-45:G>A	1	38744831	0	0	0	0	0	0	0	-	0	0	0	0	0	0	0	0	0	0	0	0	0	0	0	0	0	0	0	-	1	0	0	0	-	0	0	0	0	0	0	-	0	0	0	0	0	0	0
2449702|F|0-55:G>T-55:G>T	1	38914318	1	-	-	-	0	-	0	0	0	-	-	0	1	1	0	0	0	0	-	-	-	1	-	-	0	-	1	0	0	-	0	0	0	-	-	-	0	0	-	-	-	-	-	-	1	1	0
4586121|F|0-21:T>C-21:T>C	1	39100143	1	1	0	0	1	0	-	0	1	-	0	1	0	0	0	1	1	0	1	0	1	0	-	0	1	1	1	0	1	0	1	1	1	1	0	-	-	1	0	0	1	1	0	0	1	1	0
25946467|F|0-33:C>T-33:C>T	1	39211099	0	1	0	-	1	-	0	-	1	0	-	0	0	-	0	0	1	-	0	-	0	-	0	0	0	0	-	0	0	1	0	0	0	0	0	-	-	0	0	0	0	-	0	0	0	0	0
4577533|F|0-68:G>C-68:G>C	1	39389526	0	0	0	-	0	-	0	-	0	0	-	0	0	0	0	-	0	0	0	1	0	0	0	-	0	1	0	0	0	-	-	-	-	-	0	0	0	-	0	0	0	0	0	-	0	0	0
21697227|F|0-17:T>C-17:T>C	1	39418954	0	0	0	0	0	0	0	0	0	0	0	0	0	0	1	0	0	0	0	0	0	0	0	0	0	0	0	0	0	0	0	0	-	0	0	0	0	0	0	0	0	0	0	0	0	0	0
4583698|F|0-28:G>C-28:G>C	1	39419566	0	0	0	0	0	0	0	1	0	0	0	1	0	0	0	0	0	0	0	0	0	0	0	0	0	0	0	0	0	0	0	0	0	0	0	0	-	0	0	0	0	0	0	0	0	0	0
28924665|F|0-23:G>T-23:G>T	1	39564940	0	0	0	0	0	0	0	0	0	0	0	0	-	-	0	0	0	0	-	0	0	-	0	0	0	0	0	0	0	0	0	0	0	0	0	0	0	0	0	0	0	0	0	1	0	0	0
2567438|F|0-5:G>A-5:G>A	1	39598509	0	-	0	-	1	-	1	-	1	0	1	1	0	1	1	-	-	-	-	1	-	1	0	1	-	1	1	-	1	-	-	-	-	-	0	-	-	-	1	-	0	0	0	-	-	1	-
2536008|F|0-10:T>C-10:T>C	1	39599218	0	0	0	-	0	0	-	0	0	0	-	0	0	0	0	-	0	0	-	-	-	0	0	0	0	0	0	0	0	0	-	-	-	-	-	-	0	0	0	1	0	1	0	-	0	-	0
2536008|F|0-47:G>A-47:G>A	1	39599218	0	0	0	-	0	0	-	0	0	0	-	0	0	0	0	-	0	0	-	-	-	0	0	0	0	0	0	0	0	0	-	-	-	-	-	-	0	0	0	-	0	-	0	-	0	-	0
2536008|F|0-49:C>T-49:C>T	1	39599218	0	0	0	-	0	0	-	0	0	0	-	0	0	0	0	1	0	0	1	-	1	0	0	0	0	0	0	0	0	0	1	1	1	1	1	-	1	0	0	1	0	-	0	-	0	-	0
2536008|F|0-54:G>C-54:G>C	1	39599218	0	0	0	-	0	0	-	0	0	0	-	0	0	0	0	-	0	0	-	-	-	0	0	0	0	0	0	0	0	0	-	-	-	-	-	1	0	0	0	-	0	-	0	-	0	-	0
2536008|F|0-60:G>T-60:G>T	1	39599218	0	0	0	1	-	0	1	0	0	-	1	0	0	0	0	-	0	0	-	1	-	0	0	0	0	0	0	0	0	0	-	-	-	-	-	-	0	0	0	-	0	-	0	1	0	1	0
2457804|F|0-48:T>C-48:T>C	1	39680997	0	0	1	0	0	-	1	-	1	0	0	0	0	1	0	1	0	1	-	0	0	1	0	-	0	-	1	1	0	-	1	1	-	1	-	-	0	1	-	-	1	0	1	0	1	0	1
100080481|F|0-52:C>A-52:C>A	1	39809010	-	-	0	1	1	-	-	0	0	-	1	-	-	0	1	0	-	0	-	1	-	0	0	0	-	0	0	0	-	0	0	0	-	0	-	-	0	-	0	0	0	0	0	-	-	-	-
26083770|F|0-20:A>C-20:A>C	1	39809010	0	0	1	-	-	-	0	1	1	-	-	-	-	1	-	1	-	1	-	-	0	1	1	1	0	1	-	1	0	1	1	1	-	1	0	-	-	0	1	1	1	1	1	-	0	0	0
26083770|F|0-9:G>T-9:G>T	1	39809010	0	0	-	-	-	-	0	-	1	-	-	-	-	-	-	-	-	1	-	-	0	-	-	-	0	1	0	1	0	-	-	-	-	1	0	1	-	0	-	-	-	1	-	-	-	0	-
2559738|F|0-28:G>T-28:G>T	1	39958356	0	0	-	-	0	0	0	0	0	0	0	-	0	0	0	0	0	0	1	0	0	0	0	0	0	0	0	0	0	0	0	0	0	0	0	0	0	0	0	0	0	0	0	0	0	0	0
2559738|F|0-40:G>A-40:G>A	1	39958356	0	0	-	-	0	0	0	0	0	0	0	1	0	0	0	0	0	0	-	0	0	0	0	0	0	0	0	0	0	0	0	0	0	0	0	0	0	0	0	0	0	0	0	0	0	0	0
2426113|F|0-28:T>C-28:T>C	1	40099991	0	0	0	0	-	0	0	1	0	0	-	0	0	0	1	0	0	0	1	0	0	0	0	0	-	0	0	1	0	0	0	0	0	0	0	0	-	0	0	0	1	-	0	0	0	0	0
24028225|F|0-40:C>T-40:C>T	1	40100057	-	-	-	-	1	-	-	0	1	-	-	0	-	1	0	1	-	-	0	-	1	1	-	1	-	1	1	0	-	-	1	1	-	1	1	-	-	-	1	1	0	1	-	-	-	-	-
2412792|F|0-32:T>A-32:T>A	1	40109570	-	0	0	0	1	-	1	-	-	1	0	0	-	1	-	-	-	0	-	0	-	1	1	-	1	-	-	1	-	-	-	-	1	-	0	-	0	1	-	-	0	-	-	-	1	0	1
2412792|F|0-52:T>C-52:T>C	1	40109570	1	0	0	0	-	1	-	1	1	-	0	0	1	-	-	1	0	0	-	0	-	-	-	-	1	1	-	-	1	-	1	1	-	1	0	-	0	-	-	1	0	-	1	-	-	0	-
2411048|F|0-41:A>G-41:A>G	1	40260890	0	0	0	0	0	-	-	0	0	0	0	0	-	0	1	0	0	0	-	0	0	0	-	-	0	-	0	0	0	-	0	-	0	0	0	-	-	-	-	0	1	0	1	-	-	0	-
2411048|F|0-53:G>C-53:G>C	1	40260890	0	0	0	0	0	-	-	0	0	0	0	0	-	0	-	0	0	0	-	0	0	0	1	-	0	-	0	0	0	-	0	-	0	0	0	-	-	-	-	0	-	0	-	-	-	0	-
2411048|F|0-68:T>C-68:T>C	1	40260890	0	0	0	0	0	1	1	0	0	0	0	0	-	0	-	0	0	0	-	0	0	0	-	1	0	-	0	0	0	1	0	-	0	0	0	-	-	1	1	0	-	0	-	-	1	0	1
2494369|F|0-26:G>A-26:G>A	1	40263917	-	-	-	-	-	0	0	0	0	0	-	0	-	0	0	-	0	0	0	-	-	0	0	-	0	0	0	-	-	-	-	-	0	-	-	-	-	0	-	-	-	-	0	0	0	-	0
2494369|F|0-30:A>G-30:A>G	1	40263917	-	-	-	-	-	0	0	0	0	0	-	0	-	0	0	-	0	0	0	-	-	0	0	-	0	0	0	-	-	-	-	-	0	-	-	-	-	0	-	-	-	-	0	0	0	-	0
2494369|F|0-43:G>A-43:G>A	1	40263917	-	-	-	-	-	0	0	0	0	0	-	0	1	0	0	-	0	0	0	-	-	0	0	-	0	0	0	-	-	-	-	-	0	-	1	-	-	0	-	-	-	-	0	0	0	-	0
2562103|F|0-18:T>C-18:T>C	1	40265506	0	0	0	0	-	0	-	0	0	0	0	0	0	0	0	0	0	0	-	0	0	0	0	0	-	0	0	0	0	0	0	0	0	-	0	-	0	0	0	0	0	0	0	-	-	0	-
2562103|F|0-38:C>T-38:C>T	1	40265506	0	0	0	0	0	0	-	0	0	0	0	0	0	0	0	0	0	0	-	0	0	0	0	0	-	0	0	0	0	0	0	0	0	-	0	-	0	0	0	0	0	0	0	-	-	0	-
2562103|F|0-5:G>T-5:G>T	1	40265506	0	0	0	0	0	0	-	-	0	-	0	0	0	0	0	0	0	0	-	0	0	0	0	0	-	0	0	0	0	0	0	0	0	-	0	1	0	0	0	0	0	0	0	-	-	0	-
2448767|F|0-26:G>A-26:G>A	1	40267824	0	0	0	0	0	0	0	0	0	0	0	0	0	0	0	0	0	0	0	0	0	0	0	-	0	-	0	-	0	0	0	0	0	0	0	0	-	-	-	0	0	0	0	0	0	-	0
2448767|F|0-54:T>A-54:T>A	1	40267824	0	0	0	0	0	0	0	0	0	1	0	0	0	0	0	0	0	0	0	0	0	-	0	1	0	1	0	1	0	0	0	0	0	0	0	0	1	0	1	0	0	0	0	0	0	1	0
2557902|F|0-6:A>G-6:A>G	1	40286215	0	0	0	1	0	-	0	0	0	-	1	0	-	0	-	0	0	0	0	1	0	0	0	-	0	-	0	-	-	-	0	-	1	0	-	0	-	0	-	0	0	-	-	1	0	-	0
2448799|F|0-47:A>T-47:A>T	1	40287999	-	0	-	0	0	0	-	-	0	0	0	-	0	0	-	0	0	-	0	0	0	0	-	-	0	-	-	-	-	0	0	0	1	0	0	-	-	-	-	0	-	-	-	0	-	-	-
4583583|F|0-40:A>C-40:A>C	1	40558290	0	0	0	0	0	0	0	0	-	0	0	0	0	0	0	0	0	-	0	0	-	0	0	0	0	-	-	0	0	0	0	0	0	0	-	0	1	0	1	1	0	-	0	0	0	-	0
25947948|F|0-21:A>G-21:A>G	1	40558356	1	1	1	1	1	1	1	1	-	1	1	1	1	1	1	1	1	-	1	1	-	1	1	1	1	-	-	1	1	1	1	1	1	1	-	1	1	1	1	-	1	-	1	1	1	-	1
2388979|F|0-48:C>A-48:C>A	1	40616277	0	0	0	0	0	0	0	-	0	0	0	-	0	0	-	0	0	-	0	0	0	0	0	0	0	-	0	0	0	0	0	0	0	0	-	0	0	0	0	0	0	0	0	0	-	-	0
2388979|F|0-66:G>C-66:G>C	1	40616277	0	0	0	0	0	0	0	-	0	0	0	-	0	0	-	0	0	1	0	0	0	0	0	0	0	1	0	0	0	0	0	0	0	0	-	0	0	0	0	0	0	0	0	0	-	1	0
2532399|F|0-42:C>A-42:C>A	1	40616356	0	0	-	0	0	0	0	0	0	0	0	-	0	0	-	0	0	0	0	0	0	0	0	1	0	0	0	0	0	0	0	0	0	0	0	0	0	0	0	0	0	0	0	0	-	0	0
2532399|F|0-65:G>C-65:G>C	1	40616356	0	0	-	0	0	0	0	0	0	0	0	-	0	0	-	0	0	0	0	0	0	0	0	-	0	0	0	0	0	0	0	0	0	0	0	0	0	0	0	0	0	0	0	0	-	0	0
24028307|F|0-12:C>G-12:C>G	1	40712017	0	1	1	1	1	0	1	-	1	1	1	1	1	-	1	-	1	1	1	1	1	1	1	1	1	1	1	1	-	1	1	1	1	1	1	1	1	-	1	1	1	1	1	1	1	1	1
2439258|F|0-37:A>G-37:A>G	1	40712017	-	0	0	0	0	-	0	1	0	0	0	0	0	1	0	1	0	0	0	0	0	-	0	0	0	0	0	0	1	1	0	0	0	0	0	0	0	1	0	-	0	0	0	0	0	0	0
28925613|F|0-8:A>G-8:A>G	1	40716497	1	1	-	-	1	1	1	1	1	1	-	1	1	0	1	0	1	1	1	-	1	0	1	0	1	1	1	1	0	1	1	1	-	1	1	1	1	1	1	1	1	1	1	1	1	1	1
100041283|F|0-67:A>G-67:A>G	1	40933345	0	0	0	0	0	0	0	0	0	0	0	0	0	0	0	0	0	0	0	0	0	0	0	0	0	0	0	0	0	-	-	-	0	0	0	0	-	0	-	-	0	0	0	0	0	-	0
25947019|F|0-35:G>C-35:G>C	1	40933345	1	1	1	1	1	1	1	1	1	1	1	1	1	1	1	1	1	1	1	1	1	1	1	1	1	1	1	1	1	0	0	0	1	1	1	1	-	1	-	0	1	1	1	1	1	0	1
4584841|F|0-15:T>C-15:T>C	1	41018235	0	0	0	0	0	0	0	0	0	0	0	0	0	0	0	0	0	0	0	0	0	0	0	0	0	0	0	0	0	0	0	0	0	0	0	0	0	0	0	0	0	0	0	0	0	0	0
2387936|F|0-32:T>C-32:T>C	1	41020937	0	0	0	0	0	0	0	0	0	0	0	0	0	0	0	0	0	0	0	0	0	0	0	0	0	0	0	0	0	0	0	0	0	0	0	0	0	0	0	0	0	0	0	0	0	0	0
2596294|F|0-44:C>A-44:C>A	1	41293109	-	0	0	0	0	-	-	-	0	0	0	0	0	-	0	0	0	0	0	0	-	-	0	0	-	0	-	0	0	0	0	0	0	0	0	0	1	-	0	0	0	0	0	-	0	0	-
2596294|F|0-48:G>A-48:G>A	1	41293109	-	0	0	0	0	-	-	1	1	0	0	0	0	-	0	0	0	0	0	0	1	-	0	0	-	0	1	0	0	0	0	0	0	0	0	-	-	1	0	0	0	0	0	1	0	0	1
2596294|F|0-61:G>T-61:G>T	1	41293109	-	0	0	0	0	-	-	-	0	0	0	0	0	-	0	0	0	0	0	0	-	-	0	0	-	0	-	0	0	0	0	0	0	0	0	0	-	-	0	0	0	0	0	-	0	0	-
2409383|F|0-68:A>G-68:A>G	1	41457042	-	0	-	-	-	-	-	0	0	0	-	-	1	0	0	-	-	1	0	-	0	0	1	-	0	1	0	-	0	0	-	-	-	1	-	-	-	-	0	0	-	0	-	0	-	-	0
100059385|F|0-11:A>C-11:A>C	1	41596939	-	-	1	1	-	-	1	-	1	-	-	1	-	-	-	-	-	-	0	-	0	1	-	-	1	-	-	1	-	1	-	-	-	1	-	1	0	1	-	-	1	-	-	0	-	-	-
2420771|F|0-19:C>T-19:C>T	1	41797202	-	0	1	1	0	1	1	1	0	0	1	-	-	1	1	1	1	1	1	1	0	1	-	-	1	1	1	1	1	0	0	0	0	1	1	-	-	1	1	1	1	1	1	-	-	0	1
100043700|F|0-7:G>A-7:G>A	1	41802146	-	0	0	0	0	0	-	0	0	0	0	0	0	0	0	-	0	0	-	0	0	0	-	0	0	0	0	0	0	0	-	-	-	0	0	0	0	0	0	0	0	-	-	0	0	-	0
2428625|F|0-8:T>A-8:T>A	1	41831792	0	-	0	0	0	0	1	0	0	-	0	0	0	0	0	0	0	0	0	0	0	0	0	0	0	0	0	0	0	0	-	-	0	0	0	0	0	0	0	0	0	0	0	0	0	0	0
29625502|F|0-28:C>A-28:C>A	1	42120501	0	0	-	-	0	-	-	0	0	0	-	0	-	0	0	-	0	0	0	-	0	0	-	0	0	0	-	-	-	0	-	0	0	-	0	0	-	-	-	0	0	0	0	0	-	-	-
29625502|F|0-47:A>T-47:A>T	1	42120501	-	0	-	1	0	1	1	0	0	0	1	0	-	0	0	-	-	0	0	1	0	0	-	0	0	0	-	1	1	0	-	0	0	1	0	0	-	-	-	0	0	0	0	0	-	-	1
2462250|F|0-23:T>C-23:T>C	1	42239588	0	0	-	1	0	-	-	-	0	-	1	0	0	0	-	0	0	0	0	-	0	0	-	0	0	0	0	-	-	-	-	0	-	1	-	-	1	0	0	-	0	-	0	-	-	-	1
100023113|F|0-5:A>G-5:A>G	1	42282415	-	0	-	0	0	0	0	0	0	0	0	0	0	0	0	0	0	0	0	0	0	0	0	-	0	0	-	0	-	0	0	0	0	0	0	0	-	0	0	0	0	0	0	0	0	0	-
100065192|F|0-29:T>C-29:T>C	1	42292120	-	-	0	0	0	0	-	-	0	0	0	-	-	0	-	0	0	0	-	0	0	0	0	0	0	0	-	0	0	-	0	0	0	0	-	0	0	0	0	0	-	0	0	-	0	0	-
100065192|F|0-49:T>G-49:T>G	1	42292120	-	-	0	0	0	0	-	-	0	0	0	-	-	0	-	0	0	0	-	0	0	0	0	0	0	0	-	0	0	-	0	0	0	0	-	0	0	0	0	0	-	0	0	-	0	0	-
2385252|F|0-65:T>A-65:T>A	1	42292120	-	0	-	1	1	1	0	0	1	1	1	0	0	1	-	1	1	1	0	1	1	-	1	1	1	1	0	1	1	-	1	1	1	1	0	1	1	1	1	1	0	1	1	-	1	1	0
24028304|F|0-44:T>G-44:T>G	1	42292120	0	-	1	1	1	1	-	-	1	1	1	-	-	1	0	1	1	1	0	1	1	1	1	1	1	1	-	1	1	0	1	1	1	1	-	1	0	1	1	1	-	1	1	0	1	1	-
2465732|F|0-30:T>C-30:T>C	1	42451059	1	-	-	-	1	0	-	-	1	-	0	0	0	0	-	1	-	1	0	-	1	-	-	0	0	0	-	-	1	-	0	0	0	0	0	0	-	-	-	-	0	0	1	0	-	0	-
2465732|F|0-47:C>T-47:C>T	1	42451059	-	-	-	-	-	0	-	-	-	-	0	0	0	0	-	-	1	-	0	-	-	0	-	0	0	0	-	-	-	1	0	0	0	0	0	0	-	-	1	-	0	0	-	0	-	0	-
2426971|F|0-47:T>C-47:T>C	1	42454542	-	0	-	0	1	0	1	1	0	-	0	0	0	0	0	1	0	0	0	0	0	-	-	1	0	0	0	0	1	0	0	0	0	0	0	0	-	0	0	1	0	0	0	0	-	0	1
29628389|F|0-42:C>G-42:C>G	1	42454542	1	1	1	1	-	1	-	-	1	1	1	1	1	1	1	-	1	1	1	1	1	1	0	-	1	1	1	1	-	1	1	1	1	1	1	1	1	1	1	-	1	1	1	1	0	1	-
2622360|F|0-49:C>T-49:C>T	1	42572287	0	0	0	-	0	0	0	0	0	0	0	0	0	1	1	0	0	0	0	-	0	-	0	0	0	0	-	0	0	1	0	0	0	0	0	0	0	0	0	-	0	-	0	0	0	0	0
2622360|F|0-53:C>T-53:C>T	1	42572287	0	-	0	1	0	0	0	0	0	0	1	0	0	-	-	0	0	0	0	1	0	0	0	0	0	0	0	0	0	-	0	0	0	0	0	0	0	0	0	0	0	-	0	0	0	0	0
2622360|F|0-56:T>G-56:T>G	1	42572287	0	0	0	-	0	0	0	0	0	0	0	0	0	-	-	0	0	0	0	1	0	0	0	0	0	0	0	0	0	-	0	0	0	0	0	0	0	0	0	0	0	-	0	0	0	0	0
29617846|F|0-10:G>T-10:G>T	1	42572353	0	0	0	-	-	0	0	0	0	0	-	0	0	0	0	0	0	0	0	-	0	0	0	-	0	0	0	0	-	0	-	0	-	0	0	0	0	0	0	0	0	-	0	0	0	0	0
29617846|F|0-68:G>A-68:G>A	1	42572353	0	0	0	-	-	0	0	0	0	0	-	0	0	0	0	0	0	0	0	-	0	0	0	-	0	0	0	0	1	0	-	0	-	0	0	0	0	0	0	0	0	-	0	0	0	0	0
2620084|F|0-22:G>A-22:G>A	1	43333475	0	0	-	1	0	-	-	-	0	0	1	0	0	-	-	-	-	0	-	1	-	0	1	1	-	0	-	0	-	-	0	0	-	0	0	0	-	1	0	-	1	-	0	0	-	-	1
2620084|F|0-25:C>T-25:C>T	1	43333475	-	0	-	-	-	1	0	-	0	0	-	0	0	1	1	-	1	0	1	-	-	0	-	-	1	0	0	0	1	0	0	0	1	0	0	0	1	-	0	-	-	1	0	0	1	-	-
2463890|F|0-16:C>T-16:C>T	1	43344489	0	0	0	0	0	0	0	-	-	0	0	0	0	0	0	0	0	0	0	0	0	-	-	0	0	0	0	0	0	0	0	0	0	0	0	0	-	0	1	0	0	0	0	0	0	-	0
2402788|F|0-26:T>C-26:T>C	1	43360308	1	-	-	-	1	1	-	1	-	-	-	-	1	-	0	-	0	-	0	-	1	1	-	-	-	0	-	1	0	0	-	-	1	-	0	0	0	-	1	0	0	1	-	0	-	1	0
2402788|F|0-7:C>T-7:C>T	1	43360308	-	1	1	-	-	-	-	-	-	-	-	1	-	-	0	1	0	1	0	-	-	-	-	-	1	0	-	-	0	0	-	-	-	-	0	0	0	-	-	0	0	-	-	0	1	-	0
100043914|F|0-53:A>G-53:A>G	1	43445699	1	1	1	-	1	1	-	1	-	1	-	1	-	1	1	1	-	1	1	-	1	-	1	1	1	1	-	1	1	-	-	1	-	-	1	1	-	1	1	1	-	1	-	-	1	1	1
2379790|F|0-27:C>A-27:C>A	1	43445765	0	0	0	-	0	0	-	0	0	0	-	0	0	0	-	-	0	0	0	-	0	0	0	0	0	0	0	0	0	0	0	0	0	0	0	0	0	0	-	0	0	0	-	0	0	0	0
2379790|F|0-68:C>T-68:C>T	1	43445765	-	0	0	-	0	0	-	0	0	0	-	0	0	0	-	-	0	0	0	-	0	0	0	0	0	0	0	0	0	0	0	0	0	0	0	0	0	0	-	0	0	0	-	0	0	0	0
2379790|F|0-7:C>T-7:C>T	1	43445765	0	0	0	1	0	0	1	0	0	0	1	0	0	0	-	-	0	0	0	1	0	0	0	0	0	0	0	0	0	0	0	0	0	0	0	0	0	0	-	0	0	0	-	0	0	0	0
2386901|F|0-52:G>A-52:G>A	1	43825030	-	-	-	-	-	-	-	1	-	0	-	-	0	0	-	-	0	-	-	-	0	-	0	0	0	-	-	-	0	0	-	-	-	-	-	-	0	1	0	-	-	-	-	0	0	0	1
2449938|F|0-18:C>T-18:C>T	1	43825829	0	0	0	0	0	0	0	0	0	0	0	0	0	0	0	0	0	0	0	0	0	-	1	0	0	0	0	-	0	0	0	0	1	0	0	0	0	0	-	0	0	-	0	0	0	0	0
2449938|F|0-59:G>A-59:G>A	1	43825829	0	0	0	0	0	0	0	0	0	0	0	0	0	0	0	0	0	0	0	0	0	-	-	0	0	0	0	-	0	0	0	0	-	0	0	0	0	0	-	0	0	-	0	0	0	0	0
2449938|F|0-63:T>C-63:T>C	1	43825829	0	0	0	0	0	0	0	0	0	0	0	0	0	0	0	0	0	0	0	0	0	-	-	0	0	0	0	-	0	0	0	0	-	0	0	0	0	0	-	0	-	-	0	0	0	0	0
24024897|F|0-68:T>C-68:T>C	1	43908554	1	-	-	-	-	0	1	1	-	1	-	1	1	-	1	1	-	1	-	-	-	-	-	1	1	-	1	-	-	1	-	-	-	-	-	-	-	-	-	1	-	-	-	-	-	-	-
25003423|F|0-52:G>A-52:G>A	1	43914642	1	1	1	1	1	1	1	1	1	1	1	1	-	1	1	1	1	1	-	1	1	1	1	1	0	1	1	1	1	1	1	1	1	1	1	1	1	1	1	1	1	1	1	0	1	1	1
2541593|F|0-47:A>C-47:A>C	1	43914642	0	0	0	0	0	0	0	0	0	0	0	0	1	0	0	0	0	0	-	0	0	0	0	0	-	0	0	0	0	0	0	0	0	0	0	0	0	0	0	0	0	0	0	-	0	0	0
24027211|F|0-34:C>A-34:C>A	1	44012664	-	0	0	0	0	0	0	0	0	0	0	-	0	0	-	-	0	0	0	0	0	0	0	0	0	0	0	0	0	0	0	0	-	0	0	0	0	0	0	0	-	0	-	0	0	0	0
24027211|F|0-46:T>A-46:T>A	1	44012664	-	0	0	0	0	0	0	0	0	0	0	1	0	0	-	1	0	0	0	0	0	0	0	0	0	0	0	0	0	0	0	0	-	0	0	0	0	0	0	0	1	0	-	0	0	0	0
2442645|F|0-15:G>T-15:G>T	1	44013985	0	0	0	0	0	-	0	-	0	0	0	-	0	0	0	-	0	-	0	0	0	0	0	0	0	0	-	-	0	0	0	0	-	0	0	-	0	-	0	0	-	0	0	1	0	-	0
2442645|F|0-54:C>G-54:C>G	1	44013985	0	0	0	0	0	-	0	-	0	0	0	-	0	0	0	-	0	-	0	0	0	0	0	-	0	0	-	-	0	0	0	0	-	0	0	-	0	-	0	0	-	0	0	-	0	-	0
2394094|F|0-21:T>C-21:T>C	1	44017762	-	0	-	-	0	0	-	-	0	0	-	0	0	-	0	0	-	0	0	-	0	-	0	-	-	0	-	0	-	-	0	0	-	0	-	0	-	-	-	0	0	-	-	-	0	-	-
2394094|F|0-54:C>T-54:C>T	1	44017762	-	0	-	-	0	0	-	-	0	0	-	0	0	-	0	0	-	0	0	-	0	-	0	-	-	0	-	0	-	-	0	0	-	0	-	0	-	-	-	0	0	-	-	-	0	-	-
2513030|F|0-21:G>A-21:G>A	1	44171781	-	0	0	0	0	-	0	0	0	0	0	0	0	0	0	0	0	0	0	0	0	0	0	0	0	0	0	0	0	0	0	0	0	0	0	0	0	0	0	0	0	0	0	-	0	0	0
2513030|F|0-49:A>G-49:A>G	1	44171781	0	0	0	0	0	-	0	0	0	0	0	0	0	0	0	0	0	0	0	0	0	0	0	0	0	0	0	0	0	-	0	0	0	0	0	0	0	0	0	0	0	0	0	1	0	0	0
2436409|F|0-28:T>C-28:T>C	1	44311195	-	0	0	0	0	0	0	0	0	0	0	0	0	0	0	0	0	0	0	0	0	0	-	0	0	0	0	0	0	1	0	0	0	0	0	0	0	0	0	1	0	0	0	1	0	0	0
2436409|F|0-6:C>T-6:C>T	1	44311195	-	0	0	0	0	0	0	0	0	0	0	0	0	0	0	0	0	0	0	0	0	0	0	0	0	0	0	0	0	0	0	0	0	0	0	0	0	0	0	1	0	0	0	0	0	0	0
2436409|F|0-63:C>T-63:C>T	1	44311195	-	0	0	0	0	0	0	0	0	0	0	0	0	0	0	0	0	0	0	0	0	0	0	0	0	0	0	0	0	0	0	0	0	0	0	0	0	0	0	-	0	0	0	0	0	0	0
25949147|F|0-57:T>C-57:T>C	1	44311195	0	1	1	1	1	1	1	1	1	1	1	1	1	1	1	1	1	1	1	1	1	1	1	1	1	1	1	1	1	1	1	1	1	1	1	1	1	1	1	-	1	1	1	1	1	1	1
2580172|F|0-13:G>A-13:G>A	1	44374352	-	-	0	0	0	0	0	0	0	0	0	1	0	0	1	1	0	0	0	0	0	0	-	1	-	0	1	1	0	0	1	1	1	1	1	0	0	-	0	0	0	1	0	-	0	0	1
2580172|F|0-40:T>C-40:T>C	1	44374352	0	0	0	0	0	0	0	0	0	0	0	-	0	0	-	-	0	0	0	0	0	0	0	-	-	0	-	-	0	0	-	-	-	-	-	0	0	1	0	0	0	-	0	1	0	0	-
2580172|F|0-8:C>T-8:C>T	1	44374352	0	0	0	0	0	0	0	0	0	0	0	-	0	0	-	-	0	0	0	0	0	0	0	-	-	0	-	-	0	0	-	-	-	-	-	0	0	-	0	0	0	-	0	-	0	0	-
100074096|F|0-33:C>T-33:C>T	1	44381021	0	1	-	-	-	-	1	-	1	1	-	1	1	1	-	-	1	-	1	-	1	-	0	-	-	-	0	-	1	-	1	1	0	1	-	-	-	-	0	1	-	1	-	-	-	0	-
16726239|F|0-40:G>A-40:G>A	1	44558402	1	1	1	1	1	1	1	1	1	1	1	1	1	1	1	1	1	1	1	1	0	0	1	1	1	0	1	1	1	1	1	1	1	1	1	1	0	1	1	1	1	1	1	1	0	1	1
25003419|F|0-19:A>G-19:A>G	1	44723429	1	1	1	-	1	1	1	1	1	1	1	1	1	1	1	1	1	1	1	1	1	1	1	1	1	1	1	1	1	1	1	1	1	1	1	1	1	1	1	1	1	1	1	-	1	1	1
25003420|F|0-48:G>A-48:G>A	1	44723429	1	1	1	-	1	1	1	1	1	1	1	1	1	1	1	1	1	1	1	1	1	1	1	1	1	1	1	1	1	1	1	1	1	1	1	1	1	1	1	1	1	1	1	-	1	1	1
2377139|F|0-18:C>G-18:C>G	1	44730204	0	0	0	0	-	0	0	0	0	0	0	0	-	0	0	0	0	0	0	0	-	-	0	0	-	-	0	0	0	0	0	0	0	0	0	0	-	0	0	0	0	0	0	0	-	0	0
2377139|F|0-7:C>T-7:C>T	1	44730204	0	0	-	0	1	0	0	0	0	0	0	0	-	0	0	0	0	0	0	0	-	-	0	0	-	-	0	0	0	0	0	0	0	0	0	0	-	0	0	0	0	0	0	0	-	0	0
25004317|F|0-46:C>A-46:C>A	1	44921577	1	1	1	1	1	1	1	1	1	1	1	1	-	1	1	1	1	1	1	1	1	1	1	1	-	1	1	1	1	1	1	1	1	1	1	1	1	1	-	1	1	-	1	1	1	1	1
4577817|F|0-29:C>A-29:C>A	1	44921577	0	0	0	0	0	0	0	0	0	0	0	0	-	0	0	0	0	0	0	0	0	0	0	0	-	0	0	0	0	0	0	0	0	0	0	0	0	0	-	0	0	-	0	0	0	0	0
4577817|F|0-9:A>T-9:A>T	1	44921577	-	-	0	0	-	0	0	0	0	0	0	0	1	0	0	0	0	0	0	0	0	0	0	0	1	0	0	0	0	0	0	0	0	0	0	1	0	0	1	0	0	1	0	0	0	0	0
100055950|F|0-22:C>T-22:C>T	1	44970924	-	-	-	-	0	0	0	0	-	0	0	-	-	0	0	0	0	0	0	-	0	-	0	-	1	-	-	0	0	-	-	-	0	-	-	-	-	-	1	0	-	-	-	0	-	-	0
100055950|F|0-9:C>T-9:C>T	1	44970924	-	-	-	-	0	0	0	0	-	0	0	-	-	0	0	0	0	0	0	-	0	-	0	-	-	-	-	0	0	-	-	-	0	1	-	-	-	1	-	0	-	-	1	0	-	-	0
2458755|F|0-13:T>C-13:T>C	1	45017318	-	0	0	-	0	0	0	-	0	0	0	-	0	0	-	0	0	0	0	0	-	0	-	-	0	0	-	0	0	-	0	-	-	0	0	0	0	0	-	0	0	0	0	-	0	0	-
2458755|F|0-35:T>C-35:T>C	1	45017318	1	0	0	-	0	0	0	1	0	0	0	1	0	0	1	0	0	-	0	0	-	0	1	1	0	0	1	0	0	1	0	-	1	0	0	-	0	0	1	0	0	0	0	1	0	0	1
29628484|F|0-56:G>T-56:G>T	1	45017384	0	0	0	0	0	0	0	-	0	0	0	-	0	0	-	0	1	0	0	0	-	0	-	-	0	0	-	0	0	0	0	0	-	0	0	0	0	0	-	0	-	0	0	-	0	0	-
100065263|F|0-32:A>T-32:A>T	1	45017823	-	1	1	-	1	1	1	0	1	-	1	-	1	1	0	1	-	1	1	-	-	1	-	-	-	-	0	1	1	-	1	1	-	1	1	-	1	1	-	1	1	1	1	0	1	1	0
24028314|F|0-23:A>C-23:A>C	1	45017823	0	1	1	-	1	1	1	-	1	-	1	-	1	1	-	1	-	-	1	-	-	1	-	0	-	-	-	1	1	-	1	1	0	1	1	0	1	1	0	1	1	1	1	-	1	1	-
28925663|F|0-36:A>G-36:A>G	1	45017823	-	1	1	-	1	1	1	-	1	-	1	-	1	1	-	1	-	1	1	-	0	1	-	-	-	-	-	1	1	-	1	1	-	1	1	-	1	1	-	1	1	1	1	-	1	1	-
2595733|F|0-31:C>T-31:C>T	1	45108054	0	0	0	-	0	0	0	0	-	-	0	0	0	0	0	0	0	-	0	0	0	0	0	-	0	0	0	0	0	0	0	0	0	0	0	0	0	0	0	0	0	0	0	0	0	0	0
2595733|F|0-7:A>C-7:A>C	1	45108054	0	0	0	-	0	0	0	0	-	-	0	0	0	0	0	0	0	-	0	0	0	0	0	-	0	0	0	0	0	0	0	0	0	0	0	0	0	0	0	0	0	0	0	0	0	0	0
2569187|F|0-47:G>A-47:G>A	1	45112248	-	-	0	-	0	-	1	-	-	-	-	-	-	0	0	-	0	-	-	-	-	0	0	-	0	0	-	-	0	0	0	0	-	0	0	0	0	0	-	0	-	-	-	-	0	1	0
2569187|F|0-62:G>A-62:G>A	1	45112248	1	1	0	-	0	-	-	-	-	1	1	1	-	0	0	1	0	1	-	1	1	0	0	1	0	0	-	1	0	0	0	0	1	0	0	-	0	0	-	0	1	1	-	1	0	-	0
2427374|F|0-15:C>T-15:C>T	1	45169948	-	0	0	0	-	0	0	0	0	0	0	0	0	0	1	0	-	0	1	0	0	0	1	0	1	0	0	0	0	1	1	1	0	1	0	-	0	1	0	1	0	0	0	0	1	0	0
2427374|F|0-23:A>G-23:A>G	1	45169948	0	0	0	0	0	0	0	0	0	0	0	0	0	0	-	0	0	0	-	0	0	0	-	0	-	0	0	0	0	0	-	-	0	-	0	0	0	-	0	-	0	0	0	0	-	0	0
100042997|F|0-63:T>G-63:T>G	1	45178822	-	1	-	1	-	1	-	1	1	1	1	1	1	1	1	1	-	1	-	1	1	0	1	1	-	1	1	-	1	1	1	-	1	-	-	1	1	-	1	0	1	1	1	1	1	1	1
2607182|F|0-68:G>T-68:G>T	1	45178822	0	0	0	0	0	0	0	0	0	0	0	0	0	0	0	0	-	0	0	0	0	-	0	0	0	0	0	0	0	0	0	0	0	0	0	0	0	0	0	1	0	0	0	0	0	0	0
2441619|F|0-67:G>C-67:G>C	1	45286565	0	1	-	1	-	1	0	-	0	0	1	0	-	-	-	0	0	0	0	1	-	-	-	0	-	-	-	-	-	-	-	0	0	0	0	-	-	-	-	0	0	0	-	-	-	-	-
2562924|F|0-28:T>C-28:T>C	1	45510850	0	0	-	-	0	-	-	0	-	0	-	-	-	1	0	0	0	0	-	-	-	0	0	-	1	1	-	1	1	0	-	-	-	0	-	1	0	-	-	-	1	1	-	1	1	-	0
25941911|F|0-61:G>T-61:G>T	1	45575237	0	0	0	0	-	0	0	-	0	-	0	-	0	0	-	0	-	0	0	0	-	0	-	0	0	0	-	-	0	-	-	-	0	-	0	-	0	0	0	0	0	-	0	-	0	-	-
2612066|F|0-10:G>A-10:G>A	1	45577181	0	0	-	-	0	-	-	-	-	-	-	-	-	0	-	0	-	-	-	-	-	0	-	-	0	0	-	-	0	0	-	-	-	-	-	-	-	-	0	0	-	-	-	-	-	0	-
2536181|F|0-8:T>C-8:T>C	1	45598473	-	-	-	0	-	-	-	0	-	-	-	0	0	-	0	-	-	-	-	0	0	-	0	-	-	0	-	-	0	-	-	-	-	-	-	0	0	-	-	-	0	-	-	-	0	-	0
4578158|F|0-11:A>G-11:A>G	1	45727721	0	-	-	-	-	-	0	0	0	0	-	0	0	0	0	-	0	0	0	0	0	0	0	0	0	0	0	0	0	0	0	0	0	0	0	0	0	0	0	0	0	0	0	0	-	0	0
2438521|F|0-8:C>A-8:C>A	1	45868349	1	0	0	0	0	0	0	0	0	0	0	0	-	0	0	-	-	1	0	0	0	0	1	0	0	0	0	0	0	0	0	0	0	0	0	1	0	0	0	0	0	0	-	0	0	0	0
26086833|F|0-14:T>C-14:T>C	1	45868349	-	1	1	1	1	1	1	1	1	1	1	1	0	1	1	0	1	-	1	1	-	1	-	1	1	1	1	1	1	1	1	1	1	1	1	-	1	1	1	1	1	1	-	1	1	1	1
35388239|F|0-15:G>A-15:G>A	1	45935456	-	-	-	-	-	-	-	-	-	0	0	-	0	-	-	-	0	-	0	0	0	0	0	-	-	0	-	-	0	-	0	0	0	-	-	-	0	-	0	0	0	-	-	-	-	0	0
2396879|F|0-20:G>T-20:G>T	1	46006721	0	1	1	0	0	0	1	0	0	0	0	0	0	-	0	-	0	0	0	0	1	-	0	-	0	-	0	0	-	-	1	1	-	1	1	0	1	0	-	1	1	0	1	0	0	0	0
4588884|F|0-21:G>A-21:G>A	1	46171628	1	1	-	-	-	-	-	1	-	-	-	-	1	-	1	1	1	1	1	-	-	1	-	-	-	-	-	1	-	-	-	-	-	-	-	1	-	-	-	1	1	1	-	1	-	-	1
2516043|F|0-19:C>G-19:C>G	1	46181706	0	0	0	-	-	-	1	1	0	-	-	0	-	1	0	0	-	0	1	-	0	0	0	0	1	0	-	0	1	1	1	1	0	1	0	1	-	1	0	0	1	1	0	0	0	1	1
2516043|F|0-20:G>A-20:G>A	1	46181706	0	0	0	1	1	1	-	-	0	1	1	0	1	-	0	0	0	0	-	1	0	0	0	0	-	0	0	0	-	0	-	-	0	-	0	-	0	-	0	0	-	-	0	0	0	-	-
2441007|F|0-15:A>G-15:A>G	1	46190603	-	0	0	0	0	0	1	-	-	-	0	-	0	1	1	0	0	-	0	0	1	0	-	0	1	-	0	0	0	-	0	0	0	0	0	-	1	0	0	-	1	0	1	0	0	0	-
2441007|F|0-68:C>T-68:C>T	1	46190603	1	0	0	0	0	0	-	-	0	1	0	1	0	1	-	0	-	1	0	0	-	-	1	0	-	1	0	0	-	-	0	0	0	0	0	1	0	0	0	-	-	0	-	0	0	0	-
4575702|F|0-34:G>T-34:G>T	1	46190669	0	-	-	-	-	-	0	0	0	0	-	0	-	0	-	-	0	0	-	-	0	0	0	-	0	0	-	-	0	0	-	-	-	-	-	-	0	-	-	0	1	-	0	0	-	-	0
4575702|F|0-67:A>T-67:A>T	1	46190669	0	-	-	-	-	-	0	0	0	0	-	0	-	0	1	-	0	0	-	-	0	0	0	-	0	0	-	-	0	0	-	-	-	-	-	0	0	-	-	0	-	-	0	0	-	-	0
2409919|F|0-10:G>A-10:G>A	1	46191923	0	0	0	0	0	0	-	-	0	-	0	0	0	0	0	0	0	0	0	0	-	0	0	0	0	0	0	0	0	0	0	0	0	0	0	0	0	0	0	-	-	0	0	0	0	0	-
2409919|F|0-17:C>T-17:C>T	1	46191923	0	0	0	0	0	0	1	1	0	1	0	0	0	0	0	0	-	0	0	0	-	-	0	0	0	0	0	0	0	0	0	0	0	0	0	0	0	0	0	-	-	0	0	0	0	0	1
25004527|F|0-9:T>C-9:T>C	1	46330720	0	1	1	-	0	-	0	1	-	-	-	-	1	1	-	-	1	0	-	-	-	-	-	1	-	-	-	1	1	1	-	-	1	-	1	0	0	-	1	-	1	-	0	-	0	-	1
25980020|F|0-12:T>C-12:T>C	1	46330720	1	1	1	-	-	-	-	1	-	-	-	-	1	1	-	0	1	-	-	-	-	1	-	1	-	-	-	1	1	1	-	-	1	-	1	-	-	-	1	-	1	-	-	-	-	-	1
4581914|F|0-23:A>C-23:A>C	1	46330720	0	0	0	1	-	1	-	0	-	-	1	1	0	0	1	-	0	-	1	1	-	0	1	0	1	1	1	0	0	0	-	-	0	-	0	-	-	-	0	1	0	1	-	1	-	-	0
4581914|F|0-42:T>C-42:T>C	1	46330720	0	0	0	-	-	-	-	0	-	-	-	-	0	0	-	-	0	-	-	-	-	0	-	0	-	-	-	0	0	0	-	-	0	-	0	-	-	-	0	-	0	-	-	-	-	-	0
100043925|F|0-40:A>G-40:A>G	1	46376404	-	1	1	1	-	1	-	1	1	-	1	1	1	1	1	1	1	-	-	1	1	1	1	1	1	-	1	1	1	1	1	1	1	1	1	-	1	1	1	1	1	-	-	1	-	1	1
25946506|F|0-33:C>T-33:C>T	1	46670642	1	1	1	0	1	0	1	1	1	1	0	1	1	1	1	1	1	1	1	0	1	1	-	1	1	1	1	1	1	1	1	1	1	1	1	1	-	1	1	1	1	1	1	1	1	1	1
2501710|F|0-19:T>C-19:T>C	1	46673859	0	-	-	0	-	0	-	0	0	-	0	0	0	0	-	-	0	0	0	0	0	-	-	-	-	0	-	-	0	0	-	-	-	-	-	-	-	0	0	-	0	-	-	0	-	0	0
2502267|F|0-11:C>T-11:C>T	1	46673859	-	0	0	-	0	-	0	-	-	-	-	-	0	-	0	1	0	-	-	-	-	0	0	-	0	-	0	0	-	-	-	-	0	-	0	0	0	-	-	0	-	0	0	-	-	-	-
2501400|F|0-13:T>A-13:T>A	1	46855795	0	-	-	0	0	0	0	0	-	0	0	0	0	0	-	1	0	0	-	0	-	0	0	0	0	-	-	-	0	0	-	-	-	-	-	0	-	0	-	-	0	-	-	-	-	0	0
2533915|F|0-65:A>C-65:A>C	1	46856968	0	-	-	-	-	-	1	1	1	-	1	-	1	1	0	0	0	0	-	1	1	0	1	1	1	-	1	1	1	1	0	0	1	0	-	1	-	0	-	1	1	1	1	-	0	0	1
100044790|F|0-10:A>C-10:A>C	1	46926400	0	0	0	-	0	-	-	0	0	-	-	-	-	-	-	0	0	-	-	-	-	0	-	-	-	-	-	-	-	-	0	0	-	0	0	-	0	0	-	0	0	-	0	-	0	-	0
2561989|F|0-13:C>T-13:C>T	1	46926400	-	-	-	1	-	1	-	-	-	-	1	-	0	0	-	-	-	0	0	1	0	-	0	1	0	0	-	-	0	0	-	-	1	-	-	0	-	-	-	-	-	0	-	-	-	0	-
2561989|F|0-44:A>C-44:A>C	1	46926400	-	-	-	-	-	-	1	-	-	-	-	0	0	0	1	-	1	0	0	-	0	-	0	-	0	0	1	0	0	0	-	-	-	-	-	0	-	-	0	-	-	0	-	-	-	0	-
2431476|F|0-13:A>T-13:A>T	1	46954829	0	-	0	0	-	0	0	0	-	-	0	-	0	0	0	0	0	0	-	0	0	0	0	0	0	-	-	0	0	0	0	0	0	0	0	-	0	-	0	0	0	-	0	0	0	0	0
2431476|F|0-22:C>T-22:C>T	1	46954829	0	-	0	0	-	0	0	0	-	-	0	-	0	0	0	0	0	0	-	0	0	0	0	0	0	-	-	0	0	0	0	0	0	0	0	-	0	-	0	0	0	-	0	0	0	0	0
2431476|F|0-54:T>C-54:T>C	1	46954829	0	-	0	0	-	0	0	0	-	-	0	1	0	0	0	0	0	0	-	0	0	0	0	0	0	-	-	0	0	0	0	0	0	0	0	-	0	1	0	0	0	-	0	0	0	0	0
2556169|F|0-42:A>G-42:A>G	1	47137595	1	1	1	-	-	1	1	1	1	1	-	-	1	1	1	-	1	1	1	1	1	1	1	1	-	1	-	1	1	1	1	1	1	1	1	1	1	1	-	1	1	1	-	1	1	1	-
4575808|F|0-25:G>A-25:G>A	1	47213261	0	0	0	0	0	0	0	0	0	0	0	0	0	0	0	0	0	0	0	0	0	0	0	0	0	0	0	0	0	0	0	0	0	0	0	0	0	0	0	0	0	0	0	0	0	0	0
4588057|F|0-29:T>G-29:T>G	1	47567132	0	0	0	0	0	0	0	1	0	1	0	0	0	0	0	0	0	0	0	0	1	1	0	0	0	0	0	0	0	0	0	0	0	0	0	0	0	0	0	0	0	0	1	0	0	0	0
25002733|F|0-63:A>C-63:A>C	1	47581257	0	0	0	0	0	0	0	-	0	0	0	0	0	0	0	0	0	0	0	0	-	-	0	0	0	0	0	0	0	0	0	0	0	0	0	0	0	0	0	0	0	0	-	0	0	0	0
100023798|F|0-10:C>T-10:C>T	1	47589301	1	1	1	1	1	-	1	1	1	1	1	1	-	1	1	1	1	1	1	1	-	1	1	1	-	1	1	1	-	1	-	1	1	-	1	1	-	1	-	1	-	1	1	1	1	1	1
2425244|F|0-12:T>A-12:T>A	1	47749370	0	0	0	-	0	0	-	0	0	0	0	0	0	0	-	0	-	-	-	0	0	-	0	0	0	0	-	-	0	0	-	0	0	0	0	-	0	0	0	0	0	0	0	1	0	0	0
2425244|F|0-33:A>G-33:A>G	1	47749370	-	0	0	-	0	0	1	0	0	0	0	0	0	0	0	0	1	1	1	0	0	1	0	0	0	0	-	1	0	0	-	0	0	0	0	1	0	0	0	0	0	0	0	-	0	0	0
100056031|F|0-54:A>T-54:A>T	1	47750940	1	1	-	-	-	1	-	1	-	1	-	1	-	1	-	-	0	-	-	-	-	-	1	1	1	-	-	-	1	1	1	1	1	-	1	-	1	1	1	1	1	1	1	-	-	-	0
2413524|F|0-42:G>C-42:G>C	1	47750940	-	1	-	0	-	1	0	1	0	1	0	1	-	1	-	0	0	0	0	0	-	0	1	1	1	0	-	0	1	1	1	1	1	-	1	0	1	1	1	1	1	1	1	-	-	-	-
26087956|F|0-10:G>A-10:G>A	1	47751252	1	1	1	0	1	1	1	1	0	1	0	-	1	1	-	-	-	1	-	0	1	1	1	1	-	0	1	1	1	1	1	1	1	1	1	1	1	-	1	1	1	1	1	-	1	-	1
2437287|F|0-14:T>C-14:T>C	1	47789209	-	0	0	0	0	0	0	0	0	0	0	0	0	1	0	0	0	0	0	0	0	0	0	0	0	0	0	0	0	0	0	0	0	0	0	0	-	0	0	0	0	0	1	0	0	0	0
2437287|F|0-59:C>T-59:C>T	1	47789209	0	0	0	0	0	0	0	0	0	0	0	0	0	-	0	0	0	0	0	0	0	0	0	0	0	0	0	0	0	-	0	0	0	0	0	0	1	0	0	0	0	0	-	0	0	0	0
2509715|F|0-37:T>C-37:T>C	1	47789496	0	0	-	0	0	0	0	0	-	0	0	0	-	-	0	-	-	0	-	0	-	0	0	0	0	-	0	-	0	0	0	0	0	0	0	-	-	0	0	0	-	0	0	-	-	-	-
26086062|F|0-30:A>G-30:A>G	1	47874544	-	-	-	-	0	-	-	0	-	0	0	-	-	0	0	-	0	-	0	-	0	0	0	0	0	-	0	-	0	-	-	-	0	-	0	-	-	0	0	-	-	0	0	-	0	0	-
2504105|F|0-24:T>C-24:T>C	1	48083724	0	0	0	0	0	0	0	-	1	-	0	0	0	-	-	1	0	0	0	0	0	0	0	0	0	1	0	0	0	0	0	0	0	0	0	0	0	0	0	-	0	0	0	-	0	0	0
28925866|F|0-47:A>G-47:A>G	1	48282254	0	-	0	0	0	1	0	0	0	0	0	0	-	0	0	-	0	0	0	0	0	0	0	0	0	0	-	-	1	1	-	-	0	-	-	0	-	0	0	-	-	-	0	0	0	0	0
28925866|F|0-66:C>T-66:C>T	1	48282254	0	0	0	0	0	-	0	0	0	0	0	0	-	0	0	-	0	0	0	0	0	0	0	0	0	0	-	-	-	-	-	-	0	-	-	0	1	0	0	-	-	-	0	0	0	0	0
28925867|F|0-52:T>G-52:T>G	1	48282254	1	1	1	1	1	-	1	1	1	1	1	1	-	1	1	-	1	1	1	1	1	1	1	1	1	1	0	-	-	-	-	-	1	-	-	1	-	1	1	0	-	-	1	1	1	1	1
2396308|F|0-10:G>A-10:G>A	1	48337065	0	0	0	0	-	-	-	-	0	0	0	0	0	0	0	0	0	0	0	0	0	0	0	-	0	0	0	-	0	0	-	-	-	-	-	0	0	0	0	-	-	0	-	0	0	0	0
2396308|F|0-33:T>C-33:T>C	1	48337065	0	0	0	0	1	1	1	1	0	0	0	0	0	-	0	0	-	0	0	0	0	-	0	1	0	0	0	1	0	0	1	1	1	1	1	-	0	0	0	1	1	0	1	0	0	0	0
2407744|F|0-50:G>C-50:G>C	1	48337131	-	-	-	0	-	-	-	-	0	0	0	0	-	-	-	-	-	0	0	-	0	1	0	1	0	0	-	-	-	-	-	-	1	-	-	0	0	0	0	-	-	0	-	0	0	-	0
2407744|F|0-61:G>A-61:G>A	1	48337131	-	-	-	0	1	1	1	1	-	0	0	0	-	1	1	-	-	0	0	-	0	-	0	-	0	0	1	-	1	1	1	1	-	1	-	0	0	0	0	1	1	0	-	0	0	-	0
29617884|F|0-62:T>C-62:T>C	1	48356399	0	-	-	0	-	-	-	0	0	0	0	0	0	0	-	0	1	0	0	-	-	0	0	-	0	0	0	-	0	-	-	-	-	-	-	0	-	0	-	0	0	0	-	-	-	-	-
29617884|F|0-66:G>A-66:G>A	1	48356399	0	-	-	0	-	-	-	0	0	0	0	0	0	0	-	0	-	0	0	-	-	0	0	-	0	0	0	-	0	-	-	-	-	-	1	0	-	0	-	0	0	0	-	-	-	-	-
25003892|F|0-37:C>T-37:C>T	1	48718169	1	1	1	1	0	1	1	1	1	1	1	1	1	1	1	1	1	1	1	1	1	-	1	1	1	1	1	1	1	1	1	1	1	1	1	1	1	1	1	1	1	1	1	1	1	1	1
100055158|F|0-16:T>G-16:T>G	1	48854416	0	0	0	0	0	0	0	0	0	0	0	0	0	-	0	0	0	0	0	0	0	0	0	0	0	0	0	0	0	0	0	0	0	0	0	0	0	0	0	0	0	0	0	-	0	-	-
100055158|F|0-36:C>T-36:C>T	1	48854416	0	0	0	0	0	0	0	0	0	0	0	0	0	-	0	0	-	0	0	0	0	0	0	0	0	0	0	0	0	0	0	0	0	0	0	0	0	0	0	0	0	0	0	-	0	1	1
100055158|F|0-61:G>A-61:G>A	1	48854416	0	0	0	0	0	0	0	0	0	0	0	0	0	-	0	0	0	0	0	0	0	0	0	0	0	0	0	0	0	0	0	0	0	0	0	0	0	0	0	0	0	0	0	-	0	-	-
100059502|F|0-62:A>G-62:A>G	1	48866888	1	1	-	1	-	1	-	1	-	-	-	1	1	1	1	-	-	1	-	-	-	1	-	-	-	1	-	-	-	-	1	-	-	1	1	1	-	1	1	1	1	1	-	1	1	-	1
100020375|F|0-59:A>G-59:A>G	1	48913727	0	0	0	-	-	0	-	0	0	0	-	0	0	0	0	0	0	0	-	0	-	-	0	0	-	0	0	0	0	0	-	-	0	0	0	0	0	0	0	0	-	0	0	0	0	0	0
2524898|F|0-22:A>G-22:A>G	1	48940102	0	0	0	0	0	0	0	0	0	0	0	0	0	0	0	0	0	0	0	0	0	0	0	0	0	0	0	0	0	0	0	0	0	0	-	0	-	0	-	0	0	0	0	0	-	0	-
2524898|F|0-66:A>G-66:A>G	1	48940102	0	0	0	0	0	0	0	0	0	0	0	0	0	0	0	0	0	0	0	0	0	0	-	0	0	0	0	0	0	0	0	0	0	0	1	0	-	0	-	0	0	0	0	0	-	0	-
2524898|F|0-67:G>A-67:G>A	1	48940102	0	0	0	0	0	0	0	0	0	0	0	0	0	0	0	0	0	0	0	0	0	0	0	0	0	0	0	0	0	0	0	0	0	0	-	-	-	0	-	0	0	0	0	0	-	0	-
2426726|F|0-21:G>C-21:G>C	1	48940851	0	0	0	0	-	0	0	0	0	0	0	0	0	0	0	0	0	0	0	0	-	0	0	0	0	0	0	-	0	0	0	0	0	0	0	1	-	-	-	0	0	0	0	0	-	0	-
2426726|F|0-26:A>G-26:A>G	1	48940851	0	0	0	0	-	0	0	0	0	0	0	0	0	0	0	0	0	0	0	0	-	0	0	0	0	0	0	-	0	0	0	0	0	0	0	-	-	-	-	0	0	0	0	0	-	0	-
2449423|F|0-68:T>C-68:T>C	1	49053699	0	0	-	0	0	0	-	0	-	0	0	-	1	-	0	-	0	0	-	0	-	-	-	-	-	-	0	-	0	0	-	0	-	-	-	0	0	0	-	-	-	-	0	-	-	0	-
26086271|F|0-31:A>T-31:A>T	1	49055398	0	-	-	0	-	-	-	0	-	-	0	0	0	0	-	0	-	0	0	0	-	-	0	-	0	0	0	-	1	1	0	0	-	0	0	0	0	0	-	-	-	-	0	1	-	-	-
2570517|F|0-5:A>G-5:A>G	1	49055464	0	-	-	0	-	-	-	0	-	0	0	0	0	0	0	0	-	0	0	0	-	-	0	-	0	0	0	-	-	0	0	0	-	0	0	0	0	0	-	-	-	-	0	-	-	-	-
29626277|F|0-46:G>C-46:G>C	1	49057384	-	-	-	0	-	0	-	-	-	0	0	0	0	0	0	0	0	0	0	0	-	0	0	-	0	0	-	0	-	-	0	0	-	0	-	0	0	0	-	-	0	-	-	-	-	0	0
4577954|F|0-36:T>A-36:T>A	1	49060167	0	-	-	0	-	-	0	0	0	0	0	0	0	1	-	-	0	-	1	0	-	0	0	0	-	0	-	-	0	0	0	0	0	0	0	0	0	-	0	-	-	0	0	0	0	0	0
4584305|F|0-17:A>C-17:A>C	1	49063692	0	-	1	-	0	0	1	-	1	-	-	-	0	1	1	1	1	0	1	-	1	1	1	-	1	1	0	-	-	1	1	1	-	1	-	1	1	1	-	1	-	-	1	0	-	1	-
2383061|F|0-37:T>C-37:T>C	1	49601083	0	0	0	-	-	-	0	-	-	0	-	-	-	0	-	0	0	-	0	-	-	0	0	0	0	-	-	-	-	-	1	1	0	1	-	0	0	0	0	0	0	-	-	0	-	0	0
2499188|F|0-61:C>A-61:C>A	1	49601083	0	-	-	0	-	-	0	-	-	-	0	-	-	-	0	-	-	-	-	0	0	0	-	-	0	0	-	0	-	-	-	-	-	-	-	-	-	-	-	-	-	0	0	-	0	-	-
2424613|F|0-24:T>C-24:T>C	1	49821980	-	-	1	1	0	0	1	1	1	1	1	0	1	0	1	1	1	1	1	1	1	1	1	1	1	1	1	1	1	1	1	1	0	1	1	1	1	1	1	1	1	1	1	1	1	1	1
24026965|F|0-24:A>G-24:A>G	1	49850289	0	0	-	-	0	0	0	0	1	0	-	0	-	0	0	1	-	-	-	0	-	-	0	-	0	-	-	0	-	-	-	0	0	0	0	0	0	-	1	0	0	-	0	1	-	1	0
24026965|F|0-38:G>A-38:G>A	1	49850289	0	0	-	-	0	0	0	0	-	0	-	0	-	0	0	-	-	-	-	0	-	1	0	-	0	1	-	0	-	-	-	0	0	0	0	0	0	-	-	0	0	1	0	-	1	-	0
28925105|F|0-32:C>T-32:C>T	1	49995422	1	-	0	1	1	1	1	1	0	1	1	1	-	1	1	0	0	-	0	1	-	0	1	1	1	-	-	1	1	-	1	1	1	1	1	1	-	0	0	1	1	-	1	1	-	0	1
100063940|F|0-14:C>T-14:C>T	1	50023101	0	-	-	0	0	0	0	0	0	0	0	0	-	0	0	-	-	0	-	0	0	-	0	-	-	-	0	0	0	0	0	0	0	0	0	-	-	-	-	0	0	-	-	0	-	-	0
100063940|F|0-18:A>C-18:A>C	1	50023101	0	-	-	0	0	0	0	0	-	0	0	0	-	0	0	1	1	0	-	0	0	1	0	-	-	-	0	0	0	0	0	0	0	0	0	-	-	-	1	0	0	-	-	0	-	1	0
100041978|F|0-38:C>T-38:C>T	1	50023167	0	-	-	-	0	0	0	0	-	0	0	0	-	0	0	-	-	0	-	0	0	-	0	0	0	-	0	0	0	-	0	0	0	0	0	0	0	-	-	0	-	-	0	-	-	-	0
29625584|F|0-28:T>C-28:T>C	1	50023167	1	-	-	-	1	1	1	1	-	1	1	1	-	1	1	-	-	1	-	1	1	-	1	1	1	-	1	1	1	-	1	1	1	1	1	1	1	-	-	1	-	-	1	-	-	-	1
2544239|F|0-35:A>T-35:A>T	1	50025135	0	0	0	0	0	0	0	0	0	0	0	0	0	0	0	0	0	0	0	0	0	0	0	0	0	0	0	0	0	0	0	0	0	0	0	0	0	0	0	0	0	0	0	0	0	0	0
100040346|F|0-38:A>G-38:A>G	1	50031775	1	-	-	1	1	1	1	1	1	1	1	1	1	-	1	1	1	1	-	-	1	1	1	1	1	1	1	1	1	1	1	1	1	1	1	-	1	1	1	-	1	-	1	1	1	1	1
100042827|F|0-8:G>A-8:G>A	1	50157713	0	0	0	0	0	0	0	0	0	0	0	0	0	0	0	0	0	0	0	0	0	0	0	0	0	-	0	0	0	0	0	0	0	0	-	0	0	0	0	0	0	0	0	-	-	0	0
2544626|F|0-51:A>T-51:A>T	1	50157713	-	1	1	1	1	1	1	1	1	1	1	1	1	1	1	1	1	1	1	1	0	1	1	1	1	-	1	1	1	1	1	1	1	1	0	1	1	1	1	1	1	1	1	0	-	1	1
25941743|F|0-16:G>A-16:G>A	1	50158668	0	0	0	0	-	0	0	0	0	0	-	0	0	0	1	0	0	0	0	0	-	0	0	0	0	-	0	0	0	0	0	0	0	0	0	0	0	0	0	0	0	0	0	-	-	0	0
2383137|F|0-67:T>C-67:T>C	1	50159103	-	0	-	-	-	-	0	0	0	0	-	0	-	-	0	0	0	0	0	-	-	0	0	0	-	-	-	0	0	0	0	0	0	0	-	0	0	0	0	0	0	0	0	-	-	0	0
100075046|F|0-28:G>A-28:G>A	1	50198556	-	0	0	0	-	0	0	0	0	0	0	0	0	0	0	0	0	0	0	0	1	0	0	0	0	-	0	0	0	0	0	0	0	0	0	0	0	0	0	0	0	0	0	-	-	0	0
100075046|F|0-59:A>G-59:A>G	1	50198556	0	0	0	0	-	0	0	0	0	0	0	0	0	0	0	0	0	0	0	0	0	0	0	0	0	-	0	0	0	0	0	0	0	0	0	0	0	0	0	0	0	0	0	-	-	0	0
25980000|F|0-23:T>C-23:T>C	1	50198556	1	1	1	1	-	1	1	1	1	1	1	1	1	1	1	1	1	1	1	1	1	1	1	1	1	-	1	1	1	1	1	1	1	1	1	1	1	1	1	1	1	1	1	-	-	1	1
29630790|F|0-39:A>G-39:A>G	1	50198556	1	1	1	1	-	1	1	1	1	1	1	1	1	1	1	1	1	1	1	1	1	1	1	1	1	-	1	1	1	1	1	1	1	1	1	1	1	1	1	1	1	1	1	-	-	1	1
21692093|F|0-18:G>A-18:G>A	1	50203107	0	0	0	0	0	0	0	0	0	0	0	0	0	0	0	0	0	0	0	0	0	0	0	0	0	0	0	0	0	0	0	0	0	0	0	-	0	0	0	0	0	0	0	0	0	0	0
21692093|F|0-32:C>T-32:C>T	1	50203107	0	0	0	-	0	0	0	0	0	0	-	0	0	0	0	0	0	0	0	-	0	0	0	0	0	0	0	0	0	0	0	0	0	0	0	0	0	0	0	0	0	0	0	0	0	0	0
100041139|F|0-67:C>T-67:C>T	1	50204025	-	-	-	1	0	-	-	-	1	1	1	1	1	1	-	1	1	1	-	1	1	1	-	-	-	1	1	-	1	1	-	1	1	-	1	1	1	-	1	1	1	1	1	0	1	1	1
25946480|F|0-62:G>A-62:G>A	1	50204025	0	0	-	0	1	0	0	0	0	0	0	0	0	0	0	0	0	0	0	0	0	0	0	0	0	0	0	0	0	0	0	0	0	0	0	0	0	0	0	0	0	0	0	1	0	0	0
2431862|F|0-32:G>C-32:G>C	1	50395650	0	0	0	0	0	0	0	0	0	0	0	0	0	0	0	0	0	0	0	0	0	0	0	0	0	0	0	0	0	0	0	0	0	0	0	0	0	0	0	0	0	0	0	0	0	0	0
100019688|F|0-55:C>G-55:C>G	1	50445426	1	-	1	-	-	-	1	-	1	1	-	-	1	1	1	-	1	1	1	1	-	-	-	1	1	1	1	1	1	-	-	-	1	-	-	1	1	-	1	-	1	-	1	-	-	1	-
2498274|F|0-55:T>C-55:T>C	1	50455177	1	1	-	0	1	1	-	1	1	1	0	1	1	1	1	1	1	1	1	0	1	1	-	1	1	0	-	1	1	1	1	1	1	1	-	1	1	1	1	1	1	1	1	1	0	1	1
29627984|F|0-38:A>T-38:A>T	1	50455177	0	0	-	-	0	0	-	0	0	0	-	0	0	0	0	0	0	0	0	-	0	0	-	0	0	-	-	0	0	0	0	0	0	0	-	0	0	0	0	0	0	0	0	0	-	0	0
100023139|F|0-51:G>A-51:G>A	1	50514900	1	-	-	1	-	1	1	1	1	-	1	1	-	1	-	1	1	1	1	1	1	1	-	-	1	1	1	-	-	1	1	-	1	1	1	1	-	1	1	-	1	1	1	-	1	1	1
24024549|F|0-11:T>C-11:T>C	1	50734590	0	0	0	0	-	0	0	0	0	0	0	-	0	0	0	-	0	0	0	0	0	0	0	0	0	0	0	-	-	0	0	0	0	0	-	0	0	0	0	-	0	0	-	-	0	0	-
4584690|F|0-43:A>C-43:A>C	1	51116347	-	0	0	0	0	0	0	0	-	0	0	0	0	0	0	0	0	0	0	0	1	0	0	0	0	0	0	0	0	0	1	1	0	1	0	0	0	0	0	0	0	0	0	0	0	0	0
2504598|F|0-66:G>A-66:G>A	1	51123921	0	0	0	1	0	-	0	0	0	0	0	-	0	0	0	0	0	0	0	0	0	0	0	0	0	0	0	0	0	0	0	0	0	0	0	0	0	0	0	0	0	0	0	0	0	0	0
28925552|F|0-42:T>C-42:T>C	1	51160485	-	0	-	0	1	0	1	0	0	0	0	0	1	0	0	0	-	0	0	-	-	0	0	0	0	1	0	-	0	0	-	-	0	-	0	-	0	0	0	0	1	0	0	0	1	0	0
28925552|F|0-59:A>G-59:A>G	1	51160485	-	0	-	0	-	0	-	0	0	0	0	0	-	0	0	0	-	0	0	-	-	0	0	0	0	-	0	-	0	0	-	-	0	-	0	0	0	0	0	0	-	0	0	0	-	0	0
25981276|F|0-22:T>C-22:T>C	1	51212725	1	-	-	-	0	0	-	-	-	0	-	0	0	-	0	-	-	-	0	-	1	0	0	0	-	0	-	-	-	-	1	1	-	1	-	0	0	0	-	0	0	0	0	-	0	0	0
2442979|F|0-28:G>T-28:G>T	1	51401142	-	0	0	-	-	0	0	0	0	0	0	0	-	0	0	0	0	-	0	0	0	-	0	0	0	0	-	0	0	0	0	0	0	0	-	0	0	-	-	0	-	0	0	0	-	-	0
100055379|F|0-53:A>G-53:A>G	1	51403533	-	-	-	-	-	1	-	-	-	0	-	-	-	1	1	-	-	0	-	-	-	-	-	1	1	1	0	-	1	1	1	1	-	1	1	1	1	1	1	0	1	1	-	-	0	-	1
100055380|F|0-60:G>T-60:G>T	1	51403533	-	-	-	1	-	0	-	-	-	-	1	-	-	0	0	-	-	-	-	1	-	-	-	0	0	0	-	-	0	0	0	0	-	0	0	0	0	0	0	-	0	0	-	-	-	-	0
100055381|F|0-64:T>G-64:T>G	1	51403533	-	0	0	-	-	1	-	-	0	-	-	-	-	1	1	0	0	-	-	-	-	-	-	1	1	1	-	-	1	1	1	1	-	1	1	1	-	1	1	-	1	1	-	-	-	0	1
100026288|F|0-37:C>A-37:C>A	1	51407362	-	0	-	-	-	0	0	-	0	-	0	0	0	0	0	0	0	-	0	0	0	0	0	-	-	0	-	0	-	-	-	-	-	-	0	-	-	-	0	0	0	0	-	-	-	0	-
2523273|F|0-10:C>T-10:C>T	1	51463531	0	0	0	0	0	0	0	0	0	0	0	0	0	0	0	0	0	0	0	0	0	0	0	0	-	0	0	0	0	0	0	0	0	0	1	0	0	-	0	0	0	0	0	0	0	0	0
2523273|F|0-19:C>T-19:C>T	1	51463531	0	0	0	0	0	0	0	0	0	0	0	0	0	0	0	0	0	0	0	0	0	0	0	0	1	0	0	0	0	0	0	0	0	0	-	0	0	-	0	0	0	0	0	0	0	0	0
2523273|F|0-22:T>A-22:T>A	1	51463531	0	0	0	0	0	0	0	0	0	0	0	0	0	0	0	0	0	0	0	0	0	0	0	0	-	0	0	0	0	0	0	0	0	0	-	0	0	-	0	0	0	0	0	0	0	0	0
2446269|F|0-60:A>T-60:A>T	1	51465787	-	0	0	1	1	0	0	1	0	0	1	1	0	1	0	0	0	0	-	1	0	-	1	-	1	0	-	0	0	0	-	-	-	-	0	-	0	-	0	1	1	-	1	-	0	0	-
2446269|F|0-61:T>C-61:T>C	1	51465787	1	0	0	-	-	0	0	-	0	0	1	-	0	-	-	0	0	1	1	-	0	0	-	1	-	0	1	0	0	0	1	1	1	1	0	1	1	1	0	-	-	1	-	1	0	0	1
2427572|F|0-35:A>G-35:A>G	1	51471976	-	0	0	1	0	0	-	0	0	0	1	0	0	1	1	0	0	0	0	1	0	0	0	0	1	0	0	-	0	0	0	-	0	0	-	0	0	0	-	-	-	0	0	0	0	0	0
4579241|F|0-26:A>G-26:A>G	1	51492254	0	0	0	0	0	0	0	0	0	0	0	0	0	0	-	0	0	0	0	0	0	0	0	0	0	0	0	0	0	0	0	0	0	0	0	0	0	0	0	0	-	0	0	1	0	0	0
100057013|F|0-36:A>T-36:A>T	1	51494554	0	1	1	-	-	1	1	1	1	1	1	1	1	1	1	1	1	1	1	1	-	1	1	0	1	1	1	1	1	-	1	1	1	1	1	1	0	1	-	1	1	1	1	-	1	1	0
2589141|F|0-63:T>A-63:T>A	1	51724286	0	0	0	-	0	0	0	0	0	0	0	0	-	1	0	0	0	0	0	-	0	-	0	0	0	0	0	1	0	0	0	0	0	0	1	0	0	-	0	0	0	0	0	1	0	0	0
2381150|F|0-50:C>T-50:C>T	1	51886444	0	0	0	-	0	-	-	0	-	0	-	-	0	-	-	0	-	-	0	-	-	0	0	0	-	0	-	0	0	0	-	-	0	-	-	0	-	0	-	0	-	0	0	0	0	0	-
2561915|F|0-65:C>G-65:C>G	1	52262791	0	0	0	-	0	0	0	-	-	0	-	0	0	-	0	0	0	0	-	-	0	0	0	0	0	0	0	0	0	0	0	0	0	0	0	0	0	-	0	-	0	0	0	0	0	0	0
100065158|F|0-43:G>C-43:G>C	1	52309876	-	-	0	0	1	1	0	0	0	0	0	0	0	0	-	0	0	0	0	0	0	0	0	1	0	0	0	0	0	0	0	0	0	0	1	-	1	0	0	0	0	0	0	1	0	0	1
100042189|F|0-24:A>G-24:A>G	1	52644564	-	-	-	0	0	-	0	-	1	-	0	-	-	0	0	0	-	-	-	0	-	-	-	-	-	0	-	0	-	-	0	0	-	0	-	0	0	-	0	-	-	0	-	-	-	0	-
2383645|F|0-38:A>C-38:A>C	1	52644564	1	-	-	0	0	0	0	0	-	0	0	0	1	0	0	-	-	1	-	0	1	-	0	0	0	0	1	0	-	-	0	0	0	0	0	0	0	1	0	1	-	0	0	0	0	0	0
2383645|F|0-8:G>A-8:G>A	1	52644564	-	0	0	0	0	0	0	0	1	0	0	0	-	0	0	-	-	-	1	0	-	-	0	0	0	0	-	0	-	-	0	0	0	0	0	0	0	-	0	-	-	0	0	0	0	0	0
26087113|F|0-42:C>T-42:C>T	1	52852045	0	0	0	-	0	-	-	1	0	-	1	-	-	-	-	-	0	1	0	1	0	0	0	0	0	0	1	0	0	-	0	-	-	0	0	0	0	1	-	0	0	0	0	-	-	-	0
26087113|F|0-47:A>T-47:A>T	1	52852045	0	0	0	-	0	1	1	-	0	1	-	1	-	-	-	1	0	-	0	-	0	0	0	0	0	0	-	0	0	-	0	-	1	0	0	0	0	-	-	0	0	0	0	-	-	1	0
2456945|F|0-14:G>A-14:G>A	1	52859946	-	1	1	-	-	-	1	0	0	1	-	1	1	0	0	0	1	0	-	-	1	1	1	-	0	0	0	0	-	-	0	0	0	0	-	0	-	1	1	0	0	-	-	0	1	0	-
2610495|F|0-13:G>T-13:G>T	1	52872333	0	-	-	-	-	0	-	0	-	-	-	-	-	-	-	-	-	0	-	-	-	0	-	0	0	-	0	0	0	0	-	-	0	-	-	-	0	-	0	-	-	-	0	1	-	-	0
2610495|F|0-6:T>C-6:T>C	1	52872333	0	-	-	-	-	0	-	0	-	-	-	-	-	-	1	-	-	0	-	-	-	0	-	0	0	-	0	0	0	0	-	-	0	-	-	-	0	-	0	-	-	1	0	-	-	-	0
2610333|F|0-14:G>A-14:G>A	1	52943937	-	0	0	0	-	-	0	-	0	-	0	-	1	-	-	-	-	-	-	0	-	0	0	-	-	0	-	-	-	-	0	0	-	-	-	0	-	0	-	0	0	-	-	-	-	-	-
2610333|F|0-68:A>C-68:A>C	1	52943937	1	-	0	0	1	1	0	-	0	1	0	1	-	-	-	-	-	1	-	0	1	0	-	1	1	0	1	-	1	-	0	0	-	1	-	0	1	0	1	0	0	-	1	1	1	-	1
34757404|F|0-12:C>A-12:C>A	1	52943937	1	1	-	-	1	1	-	0	-	1	-	1	-	0	-	-	0	1	-	-	1	-	1	1	1	-	1	-	1	-	-	-	-	1	0	0	1	-	1	-	-	-	1	1	1	-	1
100071162|F|0-43:T>A-43:T>A	1	52944591	1	-	-	-	0	-	-	-	0	-	-	-	1	0	-	1	0	-	-	-	-	1	1	1	1	0	-	-	-	0	0	0	-	1	0	0	1	-	1	0	0	-	-	1	-	1	1
2469392|F|0-65:T>C-65:T>C	1	52944591	1	0	0	-	-	-	-	-	-	-	0	-	1	-	-	1	-	0	-	-	-	1	1	1	1	-	0	0	-	-	-	-	-	1	-	-	1	-	1	-	-	-	-	1	-	1	1
24025671|F|0-54:C>T-54:C>T	1	53031475	0	0	-	-	-	0	0	-	-	0	-	1	-	0	-	-	-	-	-	-	1	-	-	1	-	0	-	1	-	-	-	-	-	1	-	0	1	0	1	-	0	-	0	1	1	-	0
2443271|F|0-10:C>T-10:C>T	1	53031475	-	0	0	1	-	-	-	0	1	-	1	-	-	-	1	0	1	0	1	1	-	1	-	-	1	-	0	-	0	0	-	-	1	-	1	1	-	-	-	0	-	0	-	-	-	0	-
100020137|F|0-44:C>T-44:C>T	1	53031934	0	0	0	0	0	-	-	0	-	-	0	0	0	-	0	0	0	-	-	0	0	0	0	-	0	-	0	-	0	-	0	0	0	0	0	0	0	-	-	-	0	0	0	-	0	0	0
4582778|F|0-6:G>T-6:G>T	1	53174598	0	1	1	-	0	0	-	-	0	-	0	0	-	0	0	-	0	0	0	0	-	-	-	0	0	-	-	0	-	-	0	0	0	-	-	0	1	-	1	-	-	0	-	-	-	-	0
2383949|F|0-28:C>T-28:C>T	1	53178030	-	-	-	-	-	-	-	-	0	1	-	-	-	-	0	-	-	-	0	-	-	0	-	-	-	0	-	0	1	1	0	0	0	-	0	0	-	-	-	-	-	0	0	-	-	-	-
2490805|F|0-44:T>C-44:T>C	1	53178030	1	0	0	0	1	0	-	0	-	-	0	0	0	1	-	0	0	0	-	0	0	-	1	1	-	-	0	-	-	-	-	-	-	1	-	1	1	1	0	0	1	-	-	-	0	0	1
4582070|F|0-35:A>T-35:A>T	1	53178096	0	0	0	0	0	0	0	0	1	-	0	0	0	0	1	0	0	0	-	0	0	1	0	0	-	1	0	1	-	0	1	1	1	0	-	0	0	0	0	0	0	1	1	-	0	0	0
2440623|F|0-10:A>G-10:A>G	1	53182135	0	0	0	0	0	0	-	0	1	-	0	0	1	-	-	0	0	0	1	0	0	1	0	-	-	1	0	1	-	-	-	-	1	-	-	-	-	-	0	0	-	1	0	-	0	0	-
100055474|F|0-53:C>T-53:C>T	1	53183887	-	1	-	-	-	1	-	1	-	0	-	-	-	-	-	1	-	-	-	-	1	-	0	-	-	-	-	1	1	1	-	-	1	-	-	0	-	-	-	-	0	-	-	-	-	-	0
2412787|F|0-55:G>A-55:G>A	1	53255084	-	-	0	0	-	0	-	1	0	0	0	-	0	1	0	-	-	-	-	0	-	0	-	0	0	1	-	0	1	1	0	-	0	0	1	1	-	1	-	1	0	-	0	0	-	-	0
2639553|F|0-24:C>A-24:C>A	1	53293964	-	1	-	-	0	-	0	0	1	-	-	0	1	-	0	0	0	-	0	-	0	1	0	0	1	-	-	1	0	-	1	-	1	0	0	0	0	-	0	1	1	0	0	1	0	0	1
2452345|F|0-42:G>C-42:G>C	1	53368727	0	0	0	0	0	-	0	0	0	0	0	0	0	0	0	0	0	0	1	0	0	0	0	1	0	0	0	0	0	0	0	0	0	1	0	-	-	0	0	0	1	0	0	0	0	0	1
2452345|F|0-46:G>A-46:G>A	1	53368727	0	-	-	0	-	1	0	0	0	0	0	0	0	0	0	0	0	0	-	0	0	0	0	-	0	0	0	0	0	0	0	0	0	-	0	0	0	0	0	0	-	0	0	0	0	0	-
2393640|F|0-29:A>G-29:A>G	1	53369030	0	0	0	0	-	0	0	1	1	0	0	0	0	0	1	0	0	0	0	0	0	0	0	0	1	0	0	0	1	1	0	0	1	0	0	0	0	0	0	0	0	0	0	0	0	0	0
2440381|F|0-31:C>A-31:C>A	1	53369096	0	0	0	0	1	1	0	1	1	0	0	0	-	1	1	0	-	0	0	0	0	0	0	0	1	0	0	0	1	1	0	0	1	0	0	0	0	0	0	0	0	1	0	0	0	0	0
2440381|F|0-55:C>T-55:C>T	1	53369096	0	0	0	0	-	-	0	-	-	0	0	0	1	-	-	0	1	0	0	0	0	0	0	0	-	0	0	0	-	-	0	0	-	0	0	0	0	0	0	0	0	-	0	0	0	0	0
2440381|F|0-61:G>A-61:G>A	1	53369096	0	0	0	0	1	-	0	-	-	0	0	0	-	-	-	0	-	0	0	0	0	0	0	0	-	0	0	0	-	-	0	0	-	0	0	0	0	0	0	0	0	-	0	0	0	0	0
2440774|F|0-40:C>T-40:C>T	1	53373187	-	-	0	0	0	-	0	0	0	0	0	0	-	0	0	0	0	0	0	-	0	0	0	-	0	0	0	0	0	0	-	0	0	0	-	0	0	0	0	0	0	-	0	0	0	0	0
2440774|F|0-52:T>A-52:T>A	1	53373187	-	-	0	0	-	-	0	0	0	0	0	0	-	0	0	0	0	0	0	-	0	0	0	-	0	0	0	0	0	0	-	0	0	0	-	0	0	0	0	0	0	-	0	0	0	0	0
2431419|F|0-57:T>C-57:T>C	1	53396386	0	0	-	-	-	0	0	-	0	0	0	0	-	-	0	-	0	0	0	0	0	-	-	-	0	0	-	-	-	-	0	0	-	-	-	0	-	0	1	-	-	0	0	0	-	0	-
2431419|F|0-68:C>G-68:C>G	1	53396386	0	0	-	-	-	0	0	-	0	0	0	0	-	-	0	-	0	0	0	0	0	-	-	-	0	0	-	-	-	-	0	0	-	-	-	0	-	0	-	-	-	0	0	0	-	0	-
29625779|F|0-65:C>T-65:C>T	1	53454582	-	0	0	-	0	0	-	0	0	0	-	0	0	0	1	1	0	0	0	1	0	-	-	0	0	0	0	0	0	0	0	-	0	-	0	0	0	0	-	0	0	0	-	0	-	1	0
4582595|F|0-45:C>G-45:C>G	1	53456776	0	0	0	0	0	0	0	-	-	-	0	-	-	0	0	0	-	0	-	0	0	-	0	-	0	0	0	0	0	0	0	0	0	-	0	0	-	0	-	-	0	0	-	0	-	0	0
4582595|F|0-58:A>T-58:A>T	1	53456776	0	0	0	0	-	0	0	-	-	-	0	-	-	0	0	0	-	0	-	0	0	1	0	-	0	0	0	0	0	0	0	0	0	-	0	0	-	0	-	1	0	0	-	0	-	0	0
4582595|F|0-66:T>C-66:T>C	1	53456776	0	0	0	0	0	0	0	1	1	1	0	1	1	0	0	0	1	0	1	0	0	-	0	-	0	0	-	0	0	0	0	0	0	-	0	0	-	0	1	-	0	0	1	0	1	0	0
4576860|F|0-53:G>C-53:G>C	1	53585366	0	0	0	0	0	0	0	0	0	0	0	0	0	0	0	0	0	-	0	0	0	0	0	0	-	0	0	-	0	0	0	0	0	0	0	0	0	0	0	0	0	0	0	0	0	0	0
4576860|F|0-62:A>G-62:A>G	1	53585366	0	0	0	0	0	0	0	0	0	0	0	0	0	0	0	0	0	-	-	0	0	0	0	0	-	0	0	-	0	0	0	0	0	0	0	0	0	0	0	0	0	0	0	0	0	0	0
4576860|F|0-68:A>G-68:A>G	1	53585366	0	0	0	0	0	0	0	0	0	0	0	0	0	0	1	0	0	1	0	0	0	0	0	0	1	0	1	1	0	0	0	0	0	0	0	0	0	0	0	0	0	0	0	0	0	0	0
2443824|F|0-16:C>T-16:C>T	1	53756111	-	-	-	0	-	-	0	-	-	-	-	0	-	-	-	1	0	0	-	0	0	0	0	0	0	0	0	-	1	1	-	-	0	0	0	0	0	-	0	0	0	-	-	-	0	1	0
2443824|F|0-24:G>A-24:G>A	1	53756111	0	-	-	0	-	-	0	-	-	-	-	0	-	-	-	-	0	0	-	0	0	0	0	0	0	0	0	-	-	-	-	-	0	0	0	0	0	-	0	0	0	-	-	-	0	-	0
2443824|F|0-34:G>T-34:G>T	1	53756111	0	1	1	0	-	-	0	-	-	-	-	0	1	-	-	-	0	0	-	0	0	0	0	0	0	0	0	-	-	-	-	-	0	0	0	0	0	-	0	0	0	-	-	-	0	-	0
2434910|F|0-5:T>C-5:T>C	1	53874982	0	0	0	0	0	-	-	0	0	0	0	1	0	0	0	-	1	0	0	0	-	1	1	-	-	-	0	1	-	1	0	0	1	-	0	0	1	-	0	1	0	0	-	-	-	-	1
2385789|F|0-44:G>T-44:G>T	1	54263653	0	0	0	-	-	-	-	0	-	0	-	0	0	0	0	0	0	0	0	-	0	-	0	0	0	0	0	0	0	0	0	0	0	0	0	0	0	0	0	-	0	0	0	0	0	0	0
2385789|F|0-65:C>T-65:C>T	1	54263653	0	0	0	1	-	-	1	0	-	0	1	0	0	0	0	0	0	0	0	1	0	1	0	0	0	0	0	0	0	0	0	0	0	0	0	0	0	0	0	1	0	0	0	0	0	0	0
2556526|F|0-61:C>T-61:C>T	1	54263997	0	0	0	0	1	0	0	-	-	0	0	0	0	0	0	0	0	0	0	0	0	0	0	0	0	-	0	0	0	0	0	0	0	0	0	0	-	0	0	0	0	0	0	0	0	-	-
2556526|F|0-64:T>C-64:T>C	1	54263997	0	0	-	0	-	0	0	-	-	0	0	0	0	0	0	0	0	0	0	0	0	0	0	0	0	-	0	0	0	0	0	-	0	0	0	0	1	0	0	0	0	0	0	0	0	-	1
2434702|F|0-16:C>T-16:C>T	1	54682814	0	0	-	0	1	0	0	0	-	-	0	0	1	0	0	0	0	-	0	0	0	0	0	-	0	-	-	0	0	0	0	0	0	-	0	0	0	0	1	0	0	0	0	0	0	0	0
2434702|F|0-30:C>T-30:C>T	1	54682814	0	0	-	0	-	0	0	0	0	-	0	0	-	0	0	0	0	-	0	0	0	0	0	-	0	-	-	0	0	0	0	0	0	-	0	0	0	0	-	0	0	0	0	0	0	0	0
2484364|F|0-15:T>C-15:T>C	1	54682880	0	0	-	-	-	0	0	-	0	0	-	-	-	0	-	-	-	0	0	-	0	-	-	0	-	-	-	0	0	-	0	0	0	-	0	0	-	-	-	-	-	-	0	-	-	-	-
2484364|F|0-54:G>A-54:G>A	1	54682880	0	-	1	1	1	0	0	1	-	1	1	1	1	0	1	1	1	1	0	1	0	1	1	-	1	-	1	1	0	1	0	0	0	1	0	-	-	1	1	1	1	1	0	1	1	1	1
29626464|F|0-28:C>A-28:C>A	1	54759015	0	0	-	-	0	0	0	-	0	0	0	-	-	0	0	-	0	0	-	-	0	-	-	0	0	-	0	-	0	-	0	0	0	0	0	0	-	-	0	0	-	-	0	-	-	0	0
29626464|F|0-32:G>C-32:G>C	1	54759015	0	0	-	-	0	0	0	1	0	0	-	-	1	0	0	-	0	0	-	1	0	1	-	0	0	1	0	-	0	1	0	0	0	0	0	0	-	-	0	0	-	-	0	1	1	0	0
2442464|F|0-9:A>G-9:A>G	1	54823546	-	0	0	0	1	0	0	1	0	-	0	0	-	0	0	0	1	-	1	-	0	0	0	-	0	0	-	1	0	1	-	-	0	-	-	1	1	0	0	0	1	1	0	0	-	0	0
2623067|F|0-7:T>C-7:T>C	1	54931360	1	1	1	1	1	1	1	1	1	1	1	1	1	1	0	1	1	1	1	1	1	1	1	1	0	1	1	1	1	1	1	1	1	1	1	1	0	1	1	1	1	1	1	0	1	1	1
25946725|F|0-30:T>C-30:T>C	1	55057217	0	0	0	0	0	0	0	0	0	0	0	0	0	0	0	0	0	0	0	0	0	0	0	0	0	0	0	0	0	0	0	0	0	0	0	0	0	0	0	0	0	0	0	0	0	0	0
2553870|F|0-54:G>A-54:G>A	1	55181076	0	0	-	-	-	0	0	-	-	0	-	0	0	0	0	-	0	-	0	-	0	-	0	-	0	0	-	0	-	-	0	0	0	0	0	0	-	-	-	-	0	0	-	0	-	-	-
2553870|F|0-7:C>T-7:C>T	1	55181076	-	-	-	-	1	0	0	-	-	0	-	0	0	0	0	1	0	-	0	-	0	1	0	-	0	0	-	0	1	-	0	0	0	0	0	0	-	1	1	-	0	0	1	0	-	1	1
25946474|F|0-60:G>A-60:G>A	1	55370800	0	0	0	0	0	0	0	0	0	0	0	0	0	0	0	0	0	0	0	0	0	0	0	0	0	0	0	0	0	0	0	0	0	0	0	0	0	0	1	0	0	0	0	0	0	0	0
2437409|F|0-20:G>A-20:G>A	1	55483642	0	-	-	-	-	0	0	-	-	0	-	-	0	0	0	-	-	0	-	-	0	0	0	0	-	-	-	-	0	-	0	0	0	0	0	0	0	-	0	-	0	-	0	0	0	-	0
100044652|F|0-8:T>C-8:T>C	1	55558044	0	-	-	0	-	-	0	-	-	-	0	0	0	0	-	-	-	0	-	0	0	-	-	0	0	0	0	-	-	-	-	-	-	0	1	1	0	-	0	0	-	-	-	0	-	-	0
2425263|F|0-66:T>A-66:T>A	1	55558044	-	0	0	1	0	0	-	0	0	0	-	1	1	1	0	0	0	1	0	-	1	0	0	-	1	1	1	0	0	0	0	0	0	1	-	0	1	0	1	1	0	0	0	1	0	0	1
2517999|F|0-18:C>A-18:C>A	1	55559418	0	1	1	0	0	0	0	0	-	1	0	-	0	0	0	1	0	-	0	0	-	-	0	0	0	-	-	0	0	-	0	0	1	0	0	0	0	1	-	0	-	0	1	-	0	1	-
2517999|F|0-33:T>C-33:T>C	1	55559418	0	-	-	0	0	0	0	0	1	-	0	-	0	0	0	-	0	-	0	0	1	-	0	0	0	-	-	0	0	0	0	0	-	0	0	0	0	-	1	0	-	0	-	-	0	-	-
2517999|F|0-59:A>G-59:A>G	1	55559418	0	-	-	0	0	0	0	0	-	-	0	-	0	0	0	-	0	-	0	0	-	-	0	0	0	-	-	0	0	0	0	0	-	0	0	0	0	-	-	0	-	0	-	-	0	-	-
2464279|F|0-44:G>C-44:G>C	1	55697146	-	-	-	0	-	0	0	0	0	-	0	-	0	0	1	-	0	0	-	0	-	-	0	0	-	0	0	0	0	0	-	-	-	0	0	0	0	-	-	-	0	0	-	-	-	-	-
4587285|F|0-38:C>A-38:C>A	1	55702976	-	0	0	-	-	0	-	0	0	0	0	-	0	-	0	0	0	-	0	0	0	-	0	0	1	-	0	0	0	0	0	0	0	0	-	0	0	0	-	0	0	-	0	-	0	0	0
2408625|F|0-11:A>G-11:A>G	1	55710666	0	0	0	-	-	-	-	0	-	0	0	-	-	-	0	0	0	-	-	0	0	1	0	0	-	-	-	0	0	0	-	-	0	-	0	0	-	0	0	-	0	-	0	-	0	0	0
2408625|F|0-28:A>C-28:A>C	1	55710666	-	0	0	-	-	-	1	0	-	0	0	1	1	1	0	0	0	-	1	0	0	-	0	0	-	-	-	0	0	0	1	1	0	-	0	0	1	0	0	1	0	1	0	1	0	0	0
4582953|F|0-28:A>G-28:A>G	1	55713885	-	0	-	0	1	0	0	-	0	-	0	-	0	0	-	-	-	0	0	0	-	0	-	0	0	1	0	1	-	-	0	0	-	0	-	-	-	-	0	0	-	1	-	-	-	-	-
16726866|F|0-19:G>A-19:G>A	1	55784021	0	0	0	0	-	0	0	0	0	0	0	0	0	0	0	0	0	0	0	0	0	0	0	0	0	0	0	0	0	0	0	0	0	0	0	0	0	0	0	0	0	0	0	0	0	0	0
16726866|F|0-30:C>G-30:C>G	1	55784021	0	0	0	0	-	0	0	0	0	0	0	0	0	0	0	0	0	0	0	0	0	0	0	0	0	0	0	0	0	0	0	0	0	0	0	0	0	0	0	0	0	0	0	0	0	0	0
16726866|F|0-51:G>C-51:G>C	1	55784021	0	0	0	0	-	0	0	0	0	0	0	0	0	0	0	0	0	0	0	0	0	0	0	0	0	0	0	0	0	0	0	0	0	0	0	0	0	0	0	0	0	0	0	0	0	0	0
100046864|F|0-32:G>A-32:G>A	1	55939270	1	-	-	-	1	1	1	1	-	-	1	1	1	1	1	1	-	1	-	1	-	1	-	-	-	1	1	1	-	-	1	-	1	1	1	-	1	1	1	1	1	1	-	1	1	1	-
2588304|F|0-21:T>C-21:T>C	1	56145297	0	0	0	0	-	0	-	-	-	0	0	-	-	-	-	0	-	0	-	0	-	-	0	0	-	-	0	-	-	-	-	-	0	-	-	-	0	0	-	-	-	0	-	-	-	0	-
2594191|F|0-26:G>A-26:G>A	1	56145297	1	1	1	1	-	1	-	-	0	1	1	-	-	-	0	1	0	1	-	1	-	-	1	1	-	-	1	-	0	-	-	-	1	-	-	-	1	1	0	-	-	1	0	0	-	1	-
100056564|F|0-51:C>T-51:C>T	1	56189751	0	0	0	0	0	0	0	0	-	0	0	1	0	0	0	-	0	0	1	0	0	-	0	-	0	0	0	0	0	0	0	-	0	-	0	0	0	0	-	-	-	0	0	0	-	0	0
29628244|F|0-66:G>A-66:G>A	1	56397455	-	0	0	0	0	0	0	0	0	0	0	0	0	0	0	0	0	0	0	0	0	0	0	0	0	0	-	0	0	0	0	0	0	0	0	0	0	-	0	0	0	0	0	0	0	0	0
2509510|F|0-11:G>T-11:G>T	1	56744764	0	0	0	1	0	0	0	0	0	0	-	0	0	0	0	0	0	0	0	1	0	0	0	0	0	0	0	0	0	0	0	0	0	0	0	0	0	0	0	0	0	0	0	0	0	0	0
2598042|F|0-26:T>C-26:T>C	1	56747327	0	0	-	1	-	0	0	0	0	0	1	0	0	-	0	0	-	-	0	1	0	0	-	0	0	0	-	-	-	0	0	0	0	0	0	0	0	0	0	0	-	0	0	-	-	0	0
2598042|F|0-50:C>T-50:C>T	1	56747327	0	0	-	-	-	0	0	0	0	0	-	-	0	-	0	0	-	-	0	0	0	0	-	0	0	0	-	-	-	0	0	0	0	0	0	0	0	0	0	0	-	0	0	1	-	0	0
2426838|F|0-62:T>G-62:T>G	1	56747393	0	0	0	0	0	0	0	0	0	0	0	0	0	0	0	0	-	-	0	0	-	0	-	0	0	0	-	-	-	0	0	0	0	0	0	0	0	0	0	-	-	0	0	0	-	0	-
2444307|F|0-23:G>T-23:G>T	1	56857420	0	0	0	0	0	0	0	0	0	0	0	0	0	0	-	0	0	0	0	0	-	-	0	0	0	-	0	0	1	0	0	0	0	0	0	0	0	0	0	0	0	0	0	0	0	0	0
2444307|F|0-64:G>A-64:G>A	1	56857420	0	0	0	0	0	0	0	0	0	0	0	0	0	0	-	0	0	0	0	0	-	-	0	0	0	-	0	0	-	0	0	0	0	0	0	0	0	0	0	0	0	0	0	0	0	0	0
2457489|F|0-38:C>G-38:C>G	1	57012812	0	0	0	0	0	0	0	0	0	0	0	0	0	0	-	0	0	0	0	0	0	0	-	-	0	-	-	0	0	0	0	0	0	-	-	0	0	0	-	0	0	0	0	0	0	0	-
2457489|F|0-41:G>A-41:G>A	1	57012812	0	0	0	0	0	0	0	0	0	0	0	0	0	0	-	0	0	0	0	0	0	0	-	-	0	-	-	0	0	0	0	0	0	-	-	0	0	0	-	0	0	0	0	0	0	0	-
2457489|F|0-52:G>A-52:G>A	1	57012812	0	0	0	0	0	0	0	0	0	0	0	0	0	0	-	0	0	0	0	0	0	0	-	-	0	-	-	0	0	0	0	0	0	-	-	0	0	0	-	0	0	0	0	0	0	0	-
25004254|F|0-50:A>G-50:A>G	1	57050565	1	-	1	1	1	1	1	1	-	1	-	-	-	1	-	1	-	1	-	1	-	1	1	-	1	-	-	1	-	1	1	1	-	1	1	1	1	1	1	0	1	1	1	-	1	1	-
2509117|F|0-30:C>G-30:C>G	1	57251098	0	0	-	-	-	0	0	0	-	0	0	0	-	0	0	0	0	-	0	0	1	0	1	0	0	0	-	-	0	-	0	0	0	0	-	0	0	1	-	1	0	-	0	-	0	0	0
29627921|F|0-22:G>A-22:G>A	1	57252041	0	0	-	-	-	0	-	-	-	0	0	0	1	-	0	-	-	1	0	-	-	0	-	0	-	-	1	-	-	-	-	-	0	-	0	0	-	-	-	-	-	1	-	-	0	-	0
29627921|F|0-49:T>A-49:T>A	1	57252041	0	0	-	-	-	0	-	-	-	0	0	0	-	-	0	-	-	-	0	-	-	0	-	0	-	-	-	-	-	-	-	-	0	-	0	0	-	-	-	-	-	-	-	-	0	-	0
100046608|F|0-21:G>C-21:G>C	1	57260763	1	-	-	-	1	1	-	1	-	1	-	-	1	-	1	-	1	-	-	-	-	-	1	1	-	1	1	-	-	1	-	-	-	1	1	-	-	-	-	-	-	1	1	-	-	-	-
100046609|F|0-58:A>C-58:A>C	1	57260763	1	-	-	-	1	1	-	1	-	1	-	-	1	-	1	-	1	-	-	-	-	-	1	1	-	1	1	-	-	1	-	-	-	1	1	-	-	-	-	-	-	1	1	-	-	-	-
100063916|F|0-42:C>A-42:C>A	1	57263469	0	-	1	0	0	0	0	1	0	1	0	0	1	0	1	-	-	1	1	0	1	0	-	1	-	1	0	0	0	0	-	-	1	0	1	0	-	1	-	0	0	0	1	0	0	-	-
2432027|F|0-33:T>C-33:T>C	1	57395520	1	0	0	0	-	0	0	-	0	0	0	0	0	0	0	0	0	0	0	0	0	0	0	0	0	0	0	1	0	1	0	0	0	0	0	-	0	0	1	0	1	0	1	0	0	0	1
26086381|F|0-35:A>G-35:A>G	1	57449096	0	0	-	-	-	0	0	0	1	0	-	-	0	-	0	0	-	0	-	0	0	0	1	-	0	-	0	-	-	0	0	-	-	-	0	-	0	-	-	1	0	-	-	0	0	0	0
26086906|F|0-39:T>A-39:T>A	1	57597356	1	0	-	-	0	0	0	1	0	0	-	-	-	-	1	0	1	1	-	-	-	1	0	0	-	0	0	-	1	1	-	1	0	0	0	0	-	0	0	-	0	1	-	1	0	0	-
26086906|F|0-57:A>G-57:A>G	1	57597356	-	0	-	1	0	0	0	-	0	0	1	-	-	-	-	0	-	-	-	1	-	-	0	0	1	0	0	-	-	-	-	-	0	0	0	0	1	0	0	-	0	-	1	-	0	0	-
100057612|F|0-52:G>A-52:G>A	1	57597738	-	0	0	-	-	0	0	0	0	-	-	0	-	-	-	0	0	-	0	-	0	-	0	0	-	0	0	0	-	0	-	-	0	0	0	0	-	0	0	0	0	-	-	-	0	0	0
100057612|F|0-53:G>A-53:G>A	1	57597738	-	0	0	-	1	0	0	0	0	-	-	0	-	-	-	0	0	-	0	-	0	-	0	0	-	0	0	0	-	0	-	-	0	0	0	0	-	0	0	0	0	-	-	-	0	0	0
2455503|F|0-14:G>C-14:G>C	1	57597738	-	1	1	0	-	1	1	1	1	0	0	1	0	-	-	1	1	-	1	0	1	-	1	1	0	1	1	1	-	1	-	-	1	1	1	-	0	1	1	1	1	-	0	-	1	1	1
4581535|F|0-47:A>T-47:A>T	1	57697208	1	0	0	-	0	0	0	-	-	0	1	0	0	1	0	0	1	1	0	1	0	1	0	0	0	0	0	-	1	1	1	1	0	0	0	0	-	0	0	0	-	1	-	1	0	0	0
26083484|F|0-52:T>C-52:T>C	1	57697274	-	0	0	-	-	0	0	0	0	-	-	0	-	-	1	0	-	-	0	-	0	-	0	0	-	0	0	0	-	-	-	-	0	0	0	0	-	0	0	0	0	-	-	-	0	0	0
100054293|F|0-6:G>T-6:G>T	1	58018682	-	-	1	-	1	0	-	0	-	-	0	-	0	0	1	0	1	-	0	0	0	0	1	-	1	-	0	0	0	1	0	0	0	-	0	0	0	1	-	-	0	0	1	0	-	-	-
4584043|F|0-10:T>G-10:T>G	1	58018682	0	1	-	0	-	1	0	1	0	0	-	0	1	1	1	0	-	0	1	-	1	1	1	-	1	0	1	1	1	0	1	1	1	0	1	1	1	-	0	0	1	1	1	1	0	0	0
2510014|F|0-60:G>A-60:G>A	1	58057849	0	0	0	0	0	-	0	0	0	1	0	0	0	0	-	0	0	0	-	0	0	0	0	0	0	0	0	0	0	0	-	0	-	0	0	0	0	0	0	0	0	-	0	-	0	0	-
2510014|F|0-9:A>G-9:A>G	1	58057849	0	0	0	0	0	-	0	0	0	-	0	0	0	0	-	0	0	0	-	0	0	0	0	0	0	0	0	0	0	0	-	0	-	0	0	0	0	0	0	0	0	0	0	-	0	0	-
2434299|F|0-28:T>G-28:T>G	1	58272451	0	0	0	0	0	-	0	0	0	0	0	0	0	0	0	0	0	0	0	0	0	0	0	0	0	-	0	0	0	0	0	0	1	0	0	0	0	0	0	0	0	0	-	1	0	-	0
4584069|F|0-27:T>A-27:T>A	1	58535240	1	-	0	0	0	1	0	0	0	0	-	0	0	0	0	0	1	1	0	0	1	0	0	0	0	0	0	0	0	0	0	0	1	0	0	0	0	0	1	0	0	1	1	1	0	0	1
4582836|F|0-67:C>T-67:C>T	1	58743798	0	0	-	0	0	0	-	0	-	-	0	0	0	0	0	0	0	0	0	0	0	0	0	-	0	-	0	-	0	1	0	0	0	-	0	0	0	0	0	-	-	0	0	-	0	-	0
4582836|F|0-8:A>C-8:A>C	1	58743798	0	-	1	0	0	0	1	0	1	1	0	1	0	0	0	0	0	0	0	0	0	0	0	1	0	1	0	1	0	-	0	0	0	1	0	1	0	1	0	1	1	0	0	1	0	1	0
29625307|F|0-18:G>A-18:G>A	1	59024926	0	0	0	0	0	0	0	0	0	0	0	0	0	0	0	0	0	0	0	0	0	0	0	0	0	0	0	0	0	0	0	0	0	0	0	0	0	0	0	0	0	0	0	0	0	0	0
2376887|F|0-52:A>G-52:A>G	1	59107978	-	0	0	-	0	0	0	1	-	1	-	-	0	-	-	0	-	-	-	-	0	-	0	-	-	-	0	0	0	0	0	0	-	-	-	0	-	0	-	-	0	0	-	0	-	-	-
25003724|F|0-16:A>G-16:A>G	1	59239854	0	-	-	-	-	-	-	0	-	-	-	-	0	0	0	0	0	0	-	-	0	0	0	0	0	0	1	0	-	0	-	-	0	0	-	-	0	0	0	0	0	0	-	0	-	0	0
100023836|F|0-34:G>C-34:G>C	1	59253111	1	-	-	1	1	-	-	-	-	0	1	1	-	1	1	1	-	1	-	1	-	-	-	-	1	1	-	1	-	1	-	-	-	-	-	1	1	1	-	-	1	-	-	-	-	1	1
100022886|F|0-54:C>T-54:C>T	1	59409509	1	1	1	1	1	1	1	1	1	1	1	1	1	1	1	1	1	1	1	1	1	1	1	1	1	1	1	1	1	1	1	1	1	1	1	1	-	1	1	1	1	1	1	1	1	1	1
29625400|F|0-42:G>C-42:G>C	1	59770938	0	0	0	0	0	0	0	0	0	0	0	0	0	0	1	0	0	0	0	0	0	0	0	0	0	0	0	0	0	0	0	0	0	0	0	0	0	0	0	0	0	0	0	0	0	0	0
29625400|F|0-59:C>T-59:C>T	1	59770938	0	0	0	0	0	0	0	0	0	0	0	0	0	0	-	0	0	0	0	0	0	0	0	0	0	0	0	0	0	0	0	0	0	0	0	0	0	0	0	0	0	0	0	0	0	0	0
100066655|F|0-22:A>G-22:A>G	1	59848317	1	1	1	-	-	-	1	-	-	1	-	-	1	-	-	-	1	1	1	-	-	-	1	-	1	1	-	-	-	1	1	-	-	-	-	1	1	1	-	1	-	-	1	1	1	-	1
4576806|F|0-35:C>A-35:C>A	1	59856145	0	0	0	0	0	0	0	0	0	1	0	0	0	0	0	0	0	0	0	0	0	0	0	-	0	0	0	0	0	0	0	0	-	-	0	0	0	-	-	0	0	0	0	0	0	0	0
4576806|F|0-43:C>T-43:C>T	1	59856145	0	0	0	0	0	0	0	0	0	-	0	0	0	0	0	0	0	0	0	0	0	0	0	-	0	0	0	0	0	0	0	0	-	-	0	0	0	-	-	0	0	0	0	0	0	0	0
100022680|F|0-62:A>G-62:A>G	1	59870692	1	1	1	-	1	1	1	-	1	1	1	-	1	1	1	1	1	1	1	-	-	1	1	1	1	-	1	1	1	1	1	1	1	1	1	1	1	1	1	1	1	1	1	-	-	1	1
34716871|F|0-22:C>G-22:C>G	1	59950083	-	-	-	-	1	1	1	-	1	1	1	1	-	0	1	1	-	-	-	-	1	0	-	1	-	-	1	1	-	-	1	1	1	1	-	1	1	-	1	-	1	1	1	1	-	1	-
100065135|F|0-17:C>T-17:C>T	1	60021609	0	-	-	0	-	-	0	0	-	-	-	-	0	-	-	0	-	0	0	0	-	-	-	-	-	0	0	0	1	1	-	-	-	-	-	0	-	0	-	0	0	-	-	-	-	-	1
100065135|F|0-48:G>A-48:G>A	1	60021609	0	1	-	-	-	1	0	0	-	-	1	-	0	-	-	0	-	0	0	1	-	-	-	-	-	0	0	0	-	-	-	-	-	-	-	0	-	0	-	0	0	-	-	-	-	-	-
4582496|F|0-52:C>T-52:C>T	1	60021609	1	0	0	1	0	-	1	1	0	-	0	0	1	0	-	1	-	1	1	1	-	0	0	0	-	1	1	1	-	-	0	0	0	0	-	1	0	1	0	1	1	0	-	-	0	-	-
25003662|F|0-51:C>A-51:C>A	1	60094712	-	1	1	-	1	-	1	-	1	-	-	1	1	1	-	1	-	-	-	-	1	1	1	-	-	-	-	-	-	-	1	1	-	-	1	-	1	-	-	1	-	-	-	-	1	-	-
4584882|F|0-61:A>G-61:A>G	1	60094712	-	1	1	-	1	-	1	-	1	-	-	1	1	1	-	1	-	-	-	-	1	0	1	0	-	-	-	-	-	-	1	1	0	0	1	-	1	-	0	1	-	-	-	-	1	-	-
25946573|F|0-41:A>G-41:A>G	1	60190169	1	0	-	-	0	1	-	1	0	0	-	0	1	0	-	-	1	1	0	1	-	1	1	0	-	1	1	1	0	0	-	-	0	0	-	1	1	0	0	1	1	-	-	-	-	-	-
4584042|F|0-12:T>C-12:T>C	1	60190583	-	0	0	0	0	-	0	-	-	-	0	-	-	-	0	0	-	-	-	0	0	-	-	-	0	-	-	-	-	0	0	0	-	-	0	0	0	-	-	-	0	0	0	0	-	0	0
4584042|F|0-24:T>C-24:T>C	1	60190583	-	0	0	0	-	-	0	-	-	1	0	-	-	1	0	0	-	-	1	0	0	-	-	-	0	-	-	-	-	0	0	0	-	-	0	0	0	-	-	-	0	0	0	0	-	0	0
4584042|F|0-57:A>T-57:A>T	1	60190583	-	0	0	0	0	-	0	-	1	-	0	1	-	1	0	0	-	-	-	0	0	-	-	1	0	-	-	-	-	0	0	0	1	1	0	0	0	-	1	-	0	0	0	0	-	0	0
2504012|F|0-56:C>T-56:C>T	1	60225966	0	0	0	0	0	0	0	0	0	0	0	0	0	0	0	0	0	0	0	0	0	0	0	0	0	1	0	0	0	-	0	0	0	0	0	0	0	0	0	0	0	0	0	0	0	0	0
29626094|F|0-43:G>A-43:G>A	1	60226032	-	-	-	-	-	0	0	0	0	0	0	0	-	0	-	0	0	-	0	0	0	0	0	0	0	0	0	-	0	0	0	0	0	0	0	0	0	-	0	-	-	0	0	0	-	-	0
29626094|F|0-52:G>A-52:G>A	1	60226032	-	-	-	-	-	0	0	0	0	0	0	0	-	0	-	0	0	-	0	0	0	0	0	0	0	0	0	-	0	0	0	0	0	0	0	0	0	-	0	-	-	0	0	0	-	-	0
25004003|F|0-17:G>A-17:G>A	1	60226426	1	-	1	1	-	0	0	1	0	0	0	0	1	0	1	0	0	1	0	0	0	-	-	0	0	0	0	1	-	-	0	0	0	0	0	-	0	-	0	1	1	0	0	0	1	0	0
25004003|F|0-55:A>G-55:A>G	1	60226426	-	0	-	-	0	0	0	-	0	0	0	0	-	0	-	0	0	-	0	0	0	0	0	0	0	0	0	-	1	0	0	0	0	0	0	0	0	0	0	-	-	0	0	0	-	0	0
2576673|F|0-25:C>G-25:C>G	1	60323728	0	-	1	1	1	0	1	1	1	1	1	1	0	0	1	1	0	1	1	1	-	-	-	1	0	0	0	1	0	0	-	0	1	1	0	1	1	0	1	0	1	-	1	1	1	1	0
26086832|F|0-33:A>T-33:A>T	1	60532435	0	-	0	0	0	0	1	1	1	1	0	1	1	0	0	0	1	-	1	0	1	1	0	0	-	0	1	1	0	0	1	1	0	0	0	1	-	0	0	1	1	0	0	0	0	0	1
2557623|F|0-49:C>G-49:C>G	1	60746654	0	-	-	0	0	1	-	0	-	-	0	-	-	0	-	0	0	1	-	0	-	-	-	0	0	-	0	0	-	-	-	-	-	-	-	-	0	0	-	-	0	0	-	0	-	0	0
2404168|F|0-10:G>A-10:G>A	1	60747628	-	0	0	0	0	0	-	-	0	0	0	0	0	0	0	0	0	0	-	0	-	-	-	0	0	0	0	0	-	-	-	-	0	0	0	-	0	0	0	0	0	0	0	0	-	0	0
2404168|F|0-26:G>A-26:G>A	1	60747628	-	0	0	0	0	0	-	1	0	0	0	0	0	0	0	0	0	-	-	0	-	-	-	0	0	0	0	0	1	-	-	-	0	0	0	-	0	0	0	0	0	0	0	0	-	0	0
2404168|F|0-58:C>G-58:C>G	1	60747628	1	0	0	0	0	0	1	-	0	0	0	0	0	0	0	0	0	0	1	0	1	1	1	0	0	0	0	0	-	1	1	1	0	0	0	1	0	0	0	0	0	0	0	0	1	0	0
25003428|F|0-10:T>C-10:T>C	1	60879548	1	-	0	1	1	1	0	1	1	1	1	1	1	0	1	1	-	1	1	1	0	1	1	1	1	0	0	1	1	1	0	0	1	1	1	-	1	0	1	1	1	1	0	1	0	1	1
100021000|F|0-29:C>T-29:C>T	1	60949078	1	-	-	-	-	1	1	1	0	1	1	-	1	-	1	1	-	1	-	1	1	-	0	1	1	1	-	1	1	-	-	-	-	-	1	1	1	1	1	1	-	1	1	0	1	-	1
24029723|F|0-11:C>A-11:C>A	1	60996575	1	-	-	-	1	-	1	1	-	1	1	-	1	1	1	1	1	1	-	1	1	-	1	1	-	-	1	1	1	-	-	-	1	1	1	1	1	-	1	1	1	1	1	1	1	1	1
100053940|F|0-44:T>C-44:T>C	1	61043119	1	1	1	1	1	1	1	1	1	1	1	1	1	-	1	1	1	1	0	1	1	1	1	1	1	1	1	1	1	1	-	-	1	1	1	1	1	1	1	1	1	1	1	1	1	1	1
100053941|F|0-53:T>C-53:T>C	1	61043119	1	1	1	1	1	1	1	1	1	1	1	1	1	-	1	1	1	1	-	1	1	1	1	1	1	1	1	1	1	1	-	-	1	1	1	1	1	1	1	1	1	1	1	1	1	1	1
2624898|F|0-31:A>C-31:A>C	1	61043119	1	1	1	1	1	1	1	1	1	1	1	1	1	0	1	1	1	1	-	1	1	1	1	1	1	1	1	1	1	1	0	0	1	1	1	1	1	1	1	1	1	1	1	1	1	1	1
100054150|F|0-49:G>A-49:G>A	1	61044989	0	-	-	0	1	-	-	-	1	0	0	1	-	1	-	0	0	-	1	0	-	-	-	-	-	-	-	0	-	-	0	0	-	-	-	0	0	-	0	-	0	0	0	-	-	0	0
26086824|F|0-23:T>G-23:T>G	1	61233066	1	1	0	-	0	1	-	1	-	0	-	-	1	0	1	0	0	1	1	1	-	0	1	0	1	-	0	1	1	1	0	-	0	0	0	-	0	0	-	-	1	0	0	0	0	-	1
2634936|F|0-24:G>A-24:G>A	1	61572341	-	1	1	0	-	0	1	-	0	1	0	-	-	1	0	-	1	0	-	0	1	0	-	-	0	0	0	-	0	-	0	-	-	-	1	0	1	1	-	0	-	0	-	0	0	0	-
2490650|F|0-13:C>T-13:C>T	1	61640040	0	0	-	0	0	-	-	0	-	-	0	-	0	-	0	0	0	0	-	0	-	0	0	0	0	0	-	-	0	-	0	0	0	0	-	-	-	-	0	-	-	0	0	0	-	-	-
2490650|F|0-14:C>G-14:C>G	1	61640040	0	0	-	0	0	-	-	0	-	-	0	-	0	-	0	0	0	0	-	0	-	0	0	0	0	0	-	-	0	-	0	0	0	0	-	-	-	-	0	-	-	0	0	0	-	-	-
2594666|F|0-34:T>C-34:T>C	1	61640106	0	-	-	0	0	-	-	0	-	-	0	-	0	-	-	0	0	1	-	0	-	0	0	0	1	0	-	-	0	-	0	0	0	-	-	-	-	-	0	-	-	0	0	-	-	-	-
2594666|F|0-41:T>A-41:T>A	1	61640106	0	-	-	0	0	-	-	0	-	-	0	-	0	-	1	0	0	-	-	0	-	0	0	0	-	0	-	-	0	-	0	0	0	-	-	-	-	-	0	-	-	0	0	-	-	-	-
2594666|F|0-65:C>T-65:C>T	1	61640106	0	-	-	0	0	-	-	0	-	-	0	-	0	-	-	0	0	-	1	0	-	0	0	0	-	0	-	-	0	-	0	0	0	-	-	-	-	-	0	-	-	0	0	-	-	-	-
2432536|F|0-14:T>C-14:T>C	1	61665276	0	0	0	-	-	-	0	0	0	0	0	0	0	0	0	0	0	0	0	0	0	0	0	0	0	0	0	0	0	0	0	0	0	0	0	0	0	0	0	0	0	0	0	1	0	0	0
2432536|F|0-18:G>T-18:G>T	1	61665276	0	0	0	-	0	-	0	0	0	0	0	0	0	0	0	0	0	0	0	0	0	0	0	0	0	0	0	0	0	0	0	0	0	0	0	0	0	0	0	0	0	0	0	-	0	0	0
2432536|F|0-53:G>A-53:G>A	1	61665276	-	-	0	1	0	1	0	0	0	0	-	0	0	0	1	0	0	0	0	-	0	-	0	0	0	0	0	0	0	0	0	0	0	0	0	0	0	0	0	0	0	0	0	-	0	0	0
2432536|F|0-56:C>G-56:C>G	1	61665276	0	0	0	-	0	-	0	0	0	0	0	0	0	0	0	0	0	0	1	0	0	0	0	0	0	0	0	0	0	0	0	0	0	0	0	0	0	0	0	0	0	0	0	-	0	0	0
26087853|F|0-10:C>T-10:C>T	1	61788867	1	-	-	1	-	-	-	1	-	1	1	-	-	-	-	-	1	-	-	1	-	-	-	1	0	1	1	-	1	-	-	-	1	-	-	-	-	-	1	1	-	-	1	-	-	1	-
34749869|F|0-15:G>C-15:G>C	1	61788867	0	1	-	0	-	-	-	0	1	0	0	-	-	1	-	1	0	1	-	0	-	-	1	0	-	0	0	-	0	1	-	-	0	-	-	-	-	1	0	0	1	-	0	1	-	0	-
2437640|F|0-66:G>A-66:G>A	1	61896405	0	-	1	-	-	-	-	0	0	-	-	0	0	-	-	0	0	0	-	-	-	-	0	1	0	-	0	-	0	0	-	-	-	-	0	0	1	-	0	-	0	-	0	-	0	0	-
2433482|F|0-5:G>C-5:G>C	1	61897265	0	0	0	-	0	-	0	0	0	0	-	-	0	-	-	0	0	0	0	-	0	0	-	0	0	0	-	0	0	0	-	-	0	0	0	-	0	0	0	1	-	-	0	-	1	0	0
2433482|F|0-67:C>G-67:C>G	1	61897265	0	-	0	-	0	1	0	0	0	0	-	-	0	-	-	0	0	0	0	-	0	0	-	0	0	0	1	0	0	0	-	-	0	0	0	-	0	0	0	-	-	-	0	-	-	0	0
29627928|F|0-12:G>A-12:G>A	1	62067760	0	-	-	-	0	0	0	-	-	-	-	-	-	-	0	-	-	0	0	-	-	-	0	-	0	-	-	-	-	0	0	0	0	0	-	0	0	-	0	0	0	-	-	-	0	0	-
29627928|F|0-30:C>T-30:C>T	1	62067760	0	0	-	-	0	0	0	-	1	1	-	1	1	-	0	1	1	-	0	-	1	-	0	-	0	-	-	1	1	0	0	0	0	0	-	0	0	-	0	0	0	-	1	-	0	0	1
2597265|F|0-9:G>T-9:G>T	1	62215874	0	0	0	-	0	-	0	-	0	0	-	0	0	-	0	-	0	0	1	-	0	0	0	0	0	-	0	-	-	0	0	-	0	0	-	0	0	0	0	0	0	0	-	-	0	0	-
2438055|F|0-29:G>C-29:G>C	1	62462489	0	0	0	1	-	0	0	0	0	0	1	0	0	0	1	0	0	0	0	1	0	0	0	0	0	0	1	0	0	0	0	0	0	0	0	0	0	0	0	0	0	0	0	0	0	0	0
2378584|F|0-41:C>G-41:C>G	1	62465548	0	0	-	-	1	0	1	-	1	0	1	-	0	-	0	-	0	0	1	1	0	0	0	0	0	-	1	0	0	-	0	0	0	0	1	1	0	0	0	0	0	-	1	0	-	1	0
100054803|F|0-66:G>T-66:G>T	1	62492968	-	1	1	0	0	0	0	-	-	0	0	-	-	-	0	-	-	-	1	0	-	-	-	-	0	1	0	1	-	-	-	1	-	0	-	0	0	1	-	0	0	-	-	0	0	1	0
34757465|F|0-64:A>T-64:A>T	1	62492968	0	0	0	-	-	-	-	0	0	1	-	0	-	-	-	-	0	0	-	-	-	0	0	0	1	-	-	-	0	0	1	-	0	-	0	-	-	-	-	1	1	0	0	-	-	0	1
2392311|F|0-21:T>C-21:T>C	1	62511556	0	0	0	0	-	0	-	0	0	1	0	-	1	-	0	1	-	-	1	0	0	0	1	-	0	0	-	0	1	0	-	-	-	-	0	0	0	0	-	-	0	0	0	0	1	0	0
2467093|F|0-11:C>T-11:C>T	1	62515872	0	0	-	0	0	0	-	0	0	0	-	0	0	0	0	0	0	0	0	0	0	0	0	-	0	-	-	0	0	0	0	0	0	0	0	0	0	0	0	0	-	0	0	0	0	0	0
2467093|F|0-48:G>A-48:G>A	1	62515872	0	0	-	0	0	0	-	0	0	0	-	0	0	0	0	0	0	0	0	0	0	0	0	-	0	-	-	0	0	0	0	0	0	0	0	0	0	0	0	0	-	0	0	0	0	0	0
2445674|F|0-55:A>G-55:A>G	1	62743333	0	-	0	-	-	1	0	0	0	-	0	0	0	0	0	0	0	0	1	-	0	0	1	0	0	0	0	0	0	-	0	0	0	0	1	0	0	0	0	0	-	0	0	0	0	0	0
100042836|F|0-11:A>T-11:A>T	1	63036347	0	1	1	-	-	1	-	1	-	-	1	-	-	-	-	-	-	-	-	1	1	1	-	1	-	1	1	-	1	1	-	-	-	1	-	-	-	1	-	1	1	1	-	-	-	1	1
100042837|F|0-32:A>T-32:A>T	1	63036347	-	0	0	-	-	0	-	0	-	-	0	-	1	-	-	-	-	-	-	0	0	0	-	0	-	0	0	-	0	0	-	-	-	0	-	-	-	0	-	0	0	0	1	-	-	0	0
100044640|F|0-36:T>C-36:T>C	1	63036413	0	-	-	-	0	-	-	-	0	0	-	0	-	0	-	-	0	-	0	-	0	0	0	-	0	-	-	-	-	-	-	-	-	-	-	0	0	-	-	0	-	-	-	-	0	0	-
2479187|F|0-33:A>G-33:A>G	1	63132636	0	0	-	1	0	0	0	0	0	0	1	0	0	0	-	0	0	0	0	1	-	0	0	0	0	0	1	0	0	0	0	0	0	0	0	-	0	-	0	-	0	-	0	-	0	-	-
2479187|F|0-36:G>A-36:G>A	1	63132636	0	-	1	-	0	0	0	0	0	0	-	0	0	0	1	0	0	0	0	-	1	0	0	-	0	0	-	0	0	0	0	0	0	0	0	1	0	1	0	1	1	-	0	1	0	1	1
2461766|F|0-45:G>A-45:G>A	1	63213240	-	-	-	-	-	-	0	0	-	0	-	-	-	-	0	1	-	-	-	-	-	1	0	-	0	-	-	0	0	0	-	-	-	-	0	0	-	-	0	-	-	0	0	-	-	-	0
2559205|F|0-18:T>G-18:T>G	1	63859249	0	-	-	-	-	-	0	-	1	-	0	-	-	-	-	1	1	-	-	0	1	0	1	-	-	-	-	1	-	-	-	-	-	-	-	0	-	-	-	-	0	1	-	0	1	-	0
29628014|F|0-47:T>C-47:T>C	1	63859249	1	-	-	-	1	0	1	0	-	-	1	-	-	0	-	-	-	0	-	1	-	1	-	0	0	-	-	-	0	0	0	0	0	0	0	-	-	-	0	0	1	-	0	1	-	0	1
29628014|F|0-53:T>C-53:T>C	1	63859249	-	-	-	-	1	0	-	0	1	-	-	-	-	0	-	1	1	0	-	-	1	-	1	0	0	-	-	1	0	0	0	0	0	0	0	0	-	-	0	0	-	1	0	-	1	0	-
2456569|F|0-25:T>C-25:T>C	1	63872616	-	0	0	-	-	-	0	0	0	0	-	0	0	0	0	-	-	1	-	-	1	-	1	-	0	-	0	-	0	0	1	-	-	-	0	0	0	0	1	0	-	-	0	-	-	0	-
2456569|F|0-33:A>G-33:A>G	1	63872616	-	0	0	-	-	1	0	0	0	0	1	0	0	0	0	-	1	-	-	-	-	1	-	1	0	1	0	-	0	0	-	-	1	1	0	-	0	0	-	0	1	1	0	1	-	0	1
100057495|F|0-35:G>C-35:G>C	1	63984806	0	0	-	-	0	-	-	0	0	0	-	0	-	-	0	-	-	0	0	-	0	-	0	-	0	0	0	0	1	0	0	-	-	-	0	0	-	0	0	0	0	0	-	-	-	0	0
100057495|F|0-66:T>A-66:T>A	1	63984806	0	0	-	-	0	-	-	0	0	0	-	0	-	-	0	-	-	0	0	-	0	1	0	-	0	0	0	0	-	0	0	-	-	-	0	0	-	0	0	0	0	0	-	1	1	0	0
2561776|F|0-17:T>C-17:T>C	1	64038331	0	0	0	0	0	0	0	0	0	0	0	0	0	0	0	0	0	0	1	0	0	0	0	0	0	0	0	-	0	0	0	0	0	0	0	-	0	0	0	0	1	1	0	-	-	0	0
2561776|F|0-25:G>A-25:G>A	1	64038331	0	0	0	0	0	0	0	0	0	0	0	0	0	0	0	0	0	0	-	0	0	-	0	0	0	0	0	-	0	0	0	0	0	0	0	0	0	0	0	0	-	-	0	1	1	0	0
2561776|F|0-67:A>G-67:A>G	1	64038331	0	0	0	0	0	0	0	0	0	0	0	0	0	0	0	0	0	0	-	0	0	0	0	0	0	0	0	1	0	0	0	0	0	0	0	0	0	-	0	0	-	-	0	-	-	0	0
2532137|F|0-43:T>G-43:T>G	1	64404191	1	0	0	0	0	0	1	0	0	-	0	0	0	0	-	0	1	1	0	0	0	-	1	1	1	0	1	0	1	-	0	0	1	1	1	1	-	0	0	0	1	-	-	1	0	0	0
2538252|F|0-28:G>T-28:G>T	1	64406782	-	1	1	-	-	-	-	-	-	0	-	-	0	-	0	-	1	0	-	-	-	-	-	-	-	-	-	0	-	-	0	0	0	0	-	-	-	1	0	-	-	0	0	-	0	-	0
2538252|F|0-35:T>C-35:T>C	1	64406782	-	1	-	-	-	1	1	-	-	0	-	-	0	1	0	-	-	-	-	-	-	1	-	-	-	-	1	0	1	1	0	0	0	0	-	-	-	-	0	-	-	0	0	-	0	-	0
4582604|F|0-37:T>A-37:T>A	1	64409059	-	1	1	1	1	1	-	1	-	-	1	-	1	-	1	-	-	1	-	1	-	-	-	-	1	-	-	-	-	-	-	-	-	-	1	-	-	-	-	1	-	-	-	-	1	0	1
2388607|F|0-24:G>A-24:G>A	1	64504596	-	-	-	-	0	-	0	0	0	-	-	0	-	0	-	0	0	0	0	-	0	0	0	-	0	0	0	0	0	0	-	-	-	-	0	-	0	0	-	0	-	0	-	0	-	0	0
2388607|F|0-45:T>C-45:T>C	1	64504596	-	-	-	-	0	-	0	0	-	-	-	0	1	0	1	0	0	0	0	-	0	0	0	-	0	0	0	0	0	0	-	-	-	-	0	-	0	0	-	0	1	0	-	0	1	0	0
2428376|F|0-35:G>A-35:G>A	1	64849894	0	1	1	0	0	0	0	1	0	0	0	0	0	1	0	0	1	1	0	0	0	0	0	1	0	1	0	0	0	1	1	1	1	1	0	-	1	1	0	0	1	0	1	0	0	0	0
2428376|F|0-59:G>A-59:G>A	1	64849894	0	-	0	0	0	0	0	-	0	0	0	0	0	-	0	0	-	-	0	0	0	0	0	-	0	-	0	0	0	-	-	-	-	-	0	0	-	-	0	0	-	0	-	0	0	0	0
4584831|F|0-42:C>G-42:C>G	1	65077846	0	-	0	-	0	0	1	-	0	-	-	-	0	-	-	1	-	-	0	-	-	-	0	0	-	-	1	0	0	-	0	0	0	0	-	1	-	-	-	0	-	1	0	0	0	1	0
4584831|F|0-51:T>C-51:T>C	1	65077846	0	1	0	-	0	0	-	1	0	-	-	-	0	-	-	-	1	1	0	-	1	0	0	0	-	-	1	0	0	-	0	0	0	0	-	1	1	-	-	0	1	-	0	0	0	-	0
24014986|F|0-26:C>G-26:C>G	1	65078914	-	0	0	0	0	-	0	-	0	0	0	0	-	0	-	-	-	-	0	0	0	0	0	0	0	0	0	-	0	0	0	0	0	0	0	0	-	0	0	0	-	0	0	0	-	-	0
29625829|F|0-36:T>C-36:T>C	1	65315162	0	0	-	0	0	0	1	1	0	0	0	0	0	0	0	0	0	0	0	0	1	0	0	0	-	0	1	0	0	0	0	0	0	0	0	0	-	0	0	0	0	0	0	0	0	0	0
100042242|F|0-43:G>A-43:G>A	1	65616798	0	0	0	0	0	0	0	0	1	-	-	-	-	0	0	0	-	0	0	0	1	0	-	-	1	-	0	1	0	1	1	-	-	0	1	0	-	0	-	0	0	-	0	-	-	0	0
100042243|F|0-68:A>T-68:A>T	1	65616798	1	1	1	1	1	1	1	1	-	-	-	-	-	1	1	1	-	1	1	1	-	1	-	-	-	-	1	-	1	-	-	-	-	1	-	1	-	1	-	1	1	-	1	-	-	1	1
2598509|F|0-48:C>T-48:C>T	1	65782789	0	0	0	0	0	0	0	0	0	0	0	0	0	-	0	0	0	0	0	0	0	0	0	0	0	0	0	0	0	0	0	0	0	0	0	0	0	0	0	0	0	0	0	0	0	0	0
2598509|F|0-50:C>T-50:C>T	1	65782789	0	0	0	0	0	0	0	0	0	0	0	0	0	1	0	0	0	0	0	0	0	0	0	0	0	0	0	0	0	0	0	0	0	0	0	0	0	0	0	0	0	0	0	0	0	0	0
2446052|F|0-46:A>G-46:A>G	1	65991280	0	-	1	1	1	0	1	0	1	1	1	1	1	1	1	1	1	0	1	1	1	1	-	1	1	1	0	1	0	1	0	0	1	1	1	1	1	1	1	1	1	0	0	1	0	1	0
25947856|F|0-15:A>G-15:A>G	1	65991280	-	1	1	1	1	-	1	-	1	1	1	1	1	1	1	1	1	-	1	1	1	1	1	1	1	1	-	1	-	1	-	-	1	1	1	1	1	1	1	1	1	-	-	1	-	1	-
2488031|F|0-57:T>G-57:T>G	1	66256371	-	-	0	-	-	0	-	-	-	-	-	0	-	-	0	0	0	0	-	-	0	-	-	-	0	-	-	-	0	-	-	0	0	-	-	0	0	0	-	-	-	-	-	0	0	-	0
2492070|F|0-17:G>A-17:G>A	1	66326350	0	0	0	0	0	0	0	0	0	0	0	0	0	0	0	0	0	0	0	0	0	0	0	0	0	0	0	0	0	0	0	0	0	0	0	0	0	0	0	0	-	-	0	0	0	0	0
2492070|F|0-21:T>C-21:T>C	1	66326350	0	0	0	0	0	0	0	0	0	0	0	0	0	0	0	0	0	0	0	0	0	0	0	0	0	0	0	0	0	0	0	0	0	0	0	0	0	0	0	0	-	-	0	0	0	0	0
100041672|F|0-68:T>G-68:T>G	1	66328319	-	0	0	-	-	0	-	0	0	-	-	0	-	-	0	-	-	0	-	-	-	-	0	0	0	0	-	-	0	-	0	0	0	0	0	0	-	-	0	0	-	-	0	-	0	-	-
2517892|F|0-53:A>G-53:A>G	1	66385595	0	0	0	1	0	0	1	-	0	-	1	0	0	1	-	1	-	-	1	1	1	1	-	-	0	-	-	-	-	1	0	0	-	-	0	0	-	0	-	0	0	0	-	1	-	1	1
2520441|F|0-18:G>T-18:G>T	1	66385595	0	0	-	-	0	-	0	0	-	0	-	-	-	-	0	-	0	0	-	-	-	-	0	0	-	0	0	0	0	0	-	-	0	0	-	0	-	-	0	-	-	-	0	-	0	-	-
100025405|F|0-55:A>C-55:A>C	1	66646475	1	1	1	-	1	-	1	-	-	-	-	-	-	1	-	-	-	-	1	-	1	-	-	-	-	-	-	-	-	-	-	-	-	1	-	1	-	-	-	-	-	-	-	-	-	-	-
29629435|F|0-64:C>G-64:C>G	1	66646719	1	1	1	-	1	1	1	-	1	-	-	1	-	1	-	-	-	-	1	-	1	-	1	1	1	-	-	-	-	-	1	1	1	1	1	1	-	1	-	1	-	-	-	-	-	1	1
2412481|F|0-22:G>A-22:G>A	1	66647257	1	-	-	-	-	0	0	-	0	-	1	-	-	0	1	-	-	0	0	1	0	-	0	0	0	1	-	-	-	1	-	0	-	-	0	-	-	-	-	0	0	1	1	0	-	0	0
2377661|F|0-60:C>T-60:C>T	1	66647323	1	-	0	1	0	0	0	1	0	1	1	0	0	0	1	0	1	-	0	1	0	0	0	0	0	0	0	0	1	1	0	0	0	0	0	0	0	0	1	0	0	1	1	0	0	0	0
4583680|F|0-30:C>G-30:C>G	1	66651741	0	0	0	0	0	0	0	0	0	0	0	0	0	0	0	-	0	0	0	0	0	-	0	0	0	0	0	0	0	0	0	0	0	0	0	0	0	0	0	0	0	0	0	0	0	0	0
4583680|F|0-65:A>G-65:A>G	1	66651741	0	0	0	0	0	0	0	0	0	0	0	0	0	0	0	1	0	0	0	0	0	1	0	0	0	0	0	0	0	0	-	0	0	0	0	0	1	0	0	0	0	0	0	0	0	0	0
34720990|F|0-31:C>T-31:C>T	1	67596818	-	1	1	-	-	1	-	-	-	-	-	-	-	-	-	0	-	0	-	-	1	1	1	1	1	-	-	1	1	-	1	1	1	1	1	-	1	-	0	0	-	-	-	0	-	0	1
2437024|F|0-42:G>C-42:G>C	1	67606758	1	1	-	1	1	0	0	1	-	-	1	0	-	-	0	-	-	-	-	1	-	-	-	0	-	-	1	-	-	-	1	1	0	0	-	-	-	1	0	-	1	-	-	-	-	0	-
100055570|F|0-28:T>C-28:T>C	1	68089005	1	-	-	-	1	1	1	1	1	-	-	1	-	-	-	-	-	1	0	-	-	1	1	-	-	1	-	-	1	1	-	-	-	-	-	-	-	-	-	1	1	-	1	-	-	-	-
4578598|F|0-55:T>C-55:T>C	1	68092942	-	-	0	0	-	1	1	1	-	0	0	1	0	0	0	0	0	1	0	0	0	1	1	0	0	1	0	0	1	1	0	0	0	0	0	0	0	0	0	-	1	0	1	0	0	0	0
2447937|F|0-30:C>T-30:C>T	1	68190019	0	-	-	-	1	1	-	1	-	0	0	-	-	0	0	-	0	1	-	-	-	1	1	0	0	1	0	0	1	-	0	-	-	0	0	0	-	0	0	0	1	0	1	-	0	0	0
2445512|F|0-64:T>C-64:T>C	1	68224967	-	1	1	1	0	0	0	0	-	0	1	0	0	0	1	1	0	-	1	1	1	0	1	1	1	1	0	1	0	0	-	0	1	1	1	0	0	1	1	-	0	1	1	1	0	1	0
2429069|F|0-33:G>T-33:G>T	1	68226303	-	0	0	0	0	0	0	0	0	0	0	0	0	0	0	-	0	0	-	0	0	0	0	0	0	0	0	-	-	0	0	0	-	0	0	0	0	-	-	0	0	0	0	0	0	0	0
2429069|F|0-54:C>T-54:C>T	1	68226303	-	0	0	0	0	0	0	0	0	0	0	0	0	0	0	-	0	0	-	0	0	0	0	0	0	0	0	-	-	0	0	0	-	0	0	0	0	-	-	0	0	0	0	0	0	0	0
2592431|F|0-59:C>G-59:C>G	1	68549674	1	0	-	-	1	-	1	-	1	1	-	1	0	0	1	0	1	0	1	-	1	0	0	-	1	0	1	0	1	-	1	1	-	-	1	-	1	-	1	1	-	1	-	0	1	1	1
26086222|F|0-41:C>A-41:C>A	1	68567240	-	-	-	-	0	-	0	-	0	0	0	0	0	0	0	0	0	-	0	-	0	0	0	0	-	0	0	-	0	-	0	-	-	0	0	-	0	0	0	0	-	0	-	0	-	0	0
26086222|F|0-62:C>T-62:C>T	1	68567240	1	-	-	-	0	-	0	1	0	0	0	0	0	0	0	0	0	-	0	-	0	0	0	0	-	0	0	-	0	-	0	-	-	0	0	-	0	0	0	0	1	0	-	0	-	0	0
26084943|F|0-27:T>G-27:T>G	1	68581476	0	-	-	0	0	0	-	-	-	0	0	-	0	0	0	-	-	-	0	0	-	0	1	-	0	0	0	-	0	-	0	-	-	-	0	0	-	0	-	-	-	0	-	-	0	-	0
2540643|F|0-39:G>A-39:G>A	1	68667757	0	0	0	-	0	-	-	0	0	0	0	-	0	0	0	0	0	0	0	-	-	0	-	0	0	0	0	-	0	0	0	0	-	-	0	0	-	0	0	-	0	-	-	0	0	0	0
2540643|F|0-65:T>A-65:T>A	1	68667757	0	0	0	1	-	-	-	0	0	0	-	-	0	0	0	0	0	0	0	1	-	0	-	0	0	0	0	-	0	0	0	0	-	-	0	0	-	0	0	0	0	-	-	0	0	0	0
2615207|F|0-55:G>A-55:G>A	1	68667823	0	0	-	0	0	1	1	0	0	0	0	1	0	0	0	0	0	0	0	0	1	0	0	1	0	0	0	1	0	0	0	0	1	1	0	0	1	0	0	-	0	0	-	0	0	0	0
21692147|F|0-37:A>G-37:A>G	1	68673655	0	0	0	0	0	-	-	0	0	0	0	-	0	0	0	0	0	0	0	0	-	0	0	0	0	0	0	-	0	0	0	0	-	-	0	0	-	0	0	0	0	0	0	0	0	0	0
100088301|F|0-57:T>C-57:T>C	1	68806169	0	0	-	-	0	-	-	0	-	-	-	-	-	-	-	-	-	0	-	-	-	-	0	-	-	-	0	-	0	-	-	-	-	-	-	-	-	-	-	0	-	-	-	-	0	0	0
100088302|F|0-67:A>T-67:A>T	1	68806169	1	1	1	-	1	0	0	1	0	1	-	0	1	1	1	-	-	-	1	-	0	1	1	0	1	-	1	0	1	0	1	-	0	0	1	1	0	1	-	1	1	1	-	1	-	-	1
2553281|F|0-16:G>C-16:G>C	1	68806169	0	0	0	-	0	-	-	0	-	0	-	-	-	-	0	0	-	0	0	-	-	0	0	0	-	-	0	-	0	-	0	0	0	-	-	0	0	0	0	0	0	0	-	0	0	0	0
2553281|F|0-25:A>G-25:A>G	1	68806169	0	0	0	-	0	-	-	0	-	0	-	-	-	-	0	0	-	0	0	-	-	0	0	0	-	1	0	-	0	-	0	0	0	-	-	0	0	0	0	0	0	0	-	0	0	0	0
2553281|F|0-46:C>A-46:C>A	1	68806169	0	0	0	-	0	-	-	0	-	0	-	-	-	-	0	0	-	0	0	-	-	0	0	0	-	-	0	-	0	-	0	0	0	-	-	0	0	0	0	0	0	0	-	0	0	0	0
2553281|F|0-66:A>T-66:A>T	1	68806169	0	0	0	-	0	-	-	0	-	0	-	-	1	1	0	0	-	0	0	-	-	-	0	0	1	-	0	-	0	-	0	0	0	-	1	-	0	0	0	0	0	0	-	0	0	0	0
2553281|F|0-9:T>A-9:T>A	1	68806169	0	0	0	-	0	1	1	0	1	0	-	1	-	-	0	0	-	-	0	-	1	0	0	1	-	-	0	1	0	1	0	0	1	1	-	0	1	0	0	0	0	0	-	0	0	0	0
2541869|F|0-17:G>A-17:G>A	1	68934956	0	0	0	0	0	0	0	0	0	0	0	0	0	0	0	-	0	0	0	0	0	0	0	0	0	-	0	0	0	0	0	0	0	0	0	0	0	-	0	0	0	0	0	0	-	0	0
2541869|F|0-52:C>T-52:C>T	1	68934956	0	0	0	0	-	0	0	0	0	0	0	0	0	0	0	1	0	0	0	0	0	0	0	0	0	1	0	0	0	0	0	0	0	0	0	0	0	0	0	0	0	0	0	0	1	0	0
25946425|F|0-60:G>A-60:G>A	1	68935496	-	-	-	-	1	-	1	-	1	1	1	-	1	1	1	-	1	-	-	1	1	-	1	1	1	-	1	-	1	1	1	1	1	1	1	1	1	-	-	-	-	-	1	-	1	-	1
25946790|F|0-37:C>T-37:C>T	1	69107886	1	-	-	-	-	-	0	-	1	1	-	0	-	1	-	1	-	-	1	-	-	-	-	1	-	-	0	-	-	-	1	1	1	1	-	0	-	-	-	-	-	1	-	-	-	-	1
100024017|F|0-56:T>C-56:T>C	1	69109536	0	0	0	-	1	-	0	-	-	0	-	0	-	0	1	0	-	0	0	-	0	-	-	0	-	1	-	-	-	-	0	0	0	0	-	-	0	-	0	-	-	0	-	-	1	-	0
24017073|F|0-36:G>A-36:G>A	1	69323558	0	-	-	-	-	-	0	0	-	-	0	0	0	0	0	0	0	-	0	0	-	0	-	0	0	-	-	-	-	-	0	-	0	0	0	-	0	-	-	-	0	0	-	-	0	-	-
29625635|F|0-6:C>T-6:C>T	1	69429172	0	0	0	0	1	0	0	0	0	0	-	0	0	0	0	0	0	0	-	0	0	0	-	0	0	-	1	0	0	0	0	0	0	0	0	0	0	0	0	0	0	-	-	0	-	0	0
2541679|F|0-29:G>A-29:G>A	1	69429624	0	0	0	0	-	0	0	0	0	0	0	0	0	0	0	0	0	0	0	0	0	0	0	0	0	0	1	0	0	0	0	0	0	0	0	0	0	0	0	0	0	0	0	0	0	0	0
2440338|F|0-40:G>A-40:G>A	1	69429690	0	0	0	0	-	0	0	0	0	0	0	0	0	0	0	0	0	0	0	0	0	0	0	0	0	0	0	0	0	0	0	0	0	0	0	0	0	0	0	0	0	0	0	0	0	0	0
2382070|F|0-56:T>C-56:T>C	1	69632027	0	0	0	-	-	-	1	-	-	0	-	1	-	0	0	-	-	0	0	-	1	-	0	0	0	-	-	0	0	-	-	-	0	0	0	-	-	-	-	-	-	0	-	-	0	0	0
4580363|F|0-8:A>G-8:A>G	1	69747754	-	0	0	1	0	0	-	-	0	-	0	1	-	1	-	1	0	-	-	0	-	-	0	-	-	0	0	-	-	0	0	0	-	-	-	0	-	-	0	0	0	-	-	1	-	1	-
4582480|F|0-57:G>A-57:G>A	1	69747820	-	1	1	0	1	1	-	-	-	-	1	-	-	0	-	0	1	1	-	1	0	-	-	-	-	1	-	-	-	1	1	1	-	-	-	1	0	-	1	1	1	-	-	0	-	0	-
2551303|F|0-28:C>T-28:C>T	1	70069189	0	0	0	1	0	0	0	1	0	0	0	0	0	0	1	0	0	0	0	0	0	0	0	1	1	0	0	0	0	0	-	0	1	1	1	0	0	0	0	0	0	0	0	0	0	0	0
100054210|F|0-60:C>T-60:C>T	1	70217413	0	0	-	0	0	-	0	0	0	0	-	0	-	-	0	-	0	-	-	-	-	-	0	-	0	0	0	-	0	-	0	0	-	-	0	-	-	-	0	0	0	-	-	-	1	0	0
2602462|F|0-39:A>C-39:A>C	1	70217413	-	-	-	1	1	0	1	1	1	1	0	1	0	0	1	-	1	0	0	0	0	0	1	0	1	1	1	0	1	0	1	1	0	0	1	0	0	0	1	1	1	0	0	0	-	1	1
2602462|F|0-47:T>C-47:T>C	1	70217413	0	0	-	-	-	0	-	-	-	-	0	-	0	0	-	1	-	0	0	0	0	0	-	0	-	-	-	0	-	0	-	-	0	0	-	0	0	0	-	-	-	0	0	0	-	-	-
2411283|F|0-55:C>T-55:C>T	1	70218426	0	0	0	-	-	0	-	-	-	-	0	0	0	0	-	1	-	0	0	0	0	0	-	0	-	0	-	0	-	0	-	-	0	0	-	0	0	0	-	1	-	0	0	0	-	-	-
2411283|F|0-6:A>G-6:A>G	1	70218426	-	0	0	1	1	0	1	1	1	1	0	1	0	0	1	0	1	-	0	0	0	0	1	0	1	1	1	0	1	0	1	1	0	0	1	0	0	0	1	1	1	0	0	0	1	1	1
100022462|F|0-47:C>T-47:C>T	1	70446711	0	0	-	-	0	0	0	0	0	0	0	0	0	0	0	0	0	0	0	0	1	0	0	0	0	0	0	0	0	0	0	0	0	-	0	0	0	0	0	0	0	0	0	0	0	0	0
100042264|F|0-42:C>T-42:C>T	1	70446777	-	0	0	-	0	0	0	0	1	0	0	0	-	0	0	0	0	0	0	0	0	0	-	0	0	0	-	1	0	0	0	0	0	0	0	0	0	0	0	0	0	0	-	0	0	0	0
2550407|F|0-16:A>C-16:A>C	1	70447398	1	1	1	0	1	1	1	1	1	1	1	1	1	1	1	1	1	1	1	1	1	1	1	1	1	1	1	1	1	1	1	1	1	1	1	1	1	1	1	1	1	1	1	1	1	1	1
100041976|F|0-20:T>C-20:T>C	1	70447676	1	1	1	-	-	1	1	1	-	1	1	1	1	1	1	1	1	1	-	1	1	1	1	1	1	1	1	1	1	1	1	1	1	1	1	1	1	1	1	1	1	1	1	1	1	1	1
2387433|F|0-32:G>T-32:G>T	1	70810045	0	0	0	0	-	-	0	0	0	0	0	0	0	0	0	0	0	0	0	0	0	0	0	1	0	0	0	0	0	1	0	0	1	1	0	0	0	0	0	0	0	0	0	0	0	0	0
2387433|F|0-44:C>T-44:C>T	1	70810045	0	0	0	-	0	1	0	0	0	0	0	0	0	0	0	0	0	0	-	0	0	0	0	-	0	0	0	0	0	-	0	0	-	-	0	0	0	0	0	0	0	0	0	0	0	0	0
21697439|F|0-24:G>A-24:G>A	1	70822395	1	1	1	1	-	1	1	1	1	1	1	1	1	1	1	1	1	1	1	1	1	1	1	1	1	1	1	1	1	1	1	1	1	1	1	1	1	1	1	1	1	1	1	1	1	1	1
2542023|F|0-30:G>A-30:G>A	1	70847275	0	0	-	0	0	-	0	0	1	-	0	0	-	0	0	-	0	0	-	0	0	0	-	-	-	-	-	0	0	-	-	1	-	-	0	0	0	-	1	-	-	-	-	-	-	0	-
2542023|F|0-47:A>G-47:A>G	1	70847275	0	0	-	0	0	-	0	0	-	1	0	0	-	0	0	-	0	0	-	0	0	0	-	-	-	-	-	0	0	-	0	-	-	-	0	0	0	-	-	-	-	-	1	-	-	-	1
2458957|F|0-53:A>C-53:A>C	1	71112781	-	0	0	0	0	1	0	1	0	-	0	0	1	1	1	0	0	0	1	0	0	0	-	0	0	0	0	1	0	0	0	0	0	0	0	1	0	0	0	0	0	0	0	0	1	1	1
2458957|F|0-58:G>T-58:G>T	1	71112781	0	0	0	0	0	-	0	-	0	0	0	0	-	-	-	0	0	0	-	0	0	0	0	0	0	0	0	-	0	0	0	0	0	0	0	-	0	0	0	0	0	0	0	0	-	-	-
100019548|F|0-6:C>T-6:C>T	1	71113179	0	-	0	0	0	0	0	0	0	0	0	0	0	0	0	0	-	0	0	0	0	0	0	0	0	0	0	0	0	0	0	0	-	0	0	0	0	0	0	0	0	0	0	0	0	0	0
2469695|F|0-6:C>G-6:C>G	1	71140400	0	-	-	-	-	-	1	-	0	-	-	1	-	1	-	1	0	-	0	-	-	0	-	1	0	1	-	-	-	1	0	0	1	1	0	1	-	-	0	0	1	1	-	1	-	0	1
2498982|F|0-5:A>G-5:A>G	1	71526744	0	-	-	-	0	-	1	-	-	1	-	1	-	-	0	0	-	-	-	-	0	-	-	1	0	-	1	-	-	-	0	0	1	1	0	-	0	-	-	0	-	0	-	-	0	1	1
2633969|F|0-10:G>C-10:G>C	1	71771301	1	0	0	-	1	-	1	0	-	1	-	1	1	-	-	1	0	0	1	1	-	1	1	1	-	0	1	0	0	1	-	-	1	1	1	-	1	0	0	0	0	-	0	1	-	1	1
29628442|F|0-27:C>G-27:C>G	1	71771301	1	-	-	-	1	-	1	-	1	1	-	1	1	-	-	1	-	1	1	1	0	1	1	1	-	-	1	-	-	1	-	-	1	1	1	-	1	-	-	0	-	-	-	1	-	1	1
2567649|F|0-53:T>C-53:T>C	1	71831881	-	0	0	0	-	0	0	0	0	0	0	0	1	1	0	0	1	0	1	0	0	1	0	1	1	1	1	1	0	1	-	0	1	1	1	1	0	0	0	0	0	1	0	1	0	0	0
2377273|F|0-46:T>G-46:T>G	1	71983406	-	-	-	1	0	-	1	-	-	1	1	1	-	1	0	0	1	-	1	1	1	1	0	-	0	0	1	1	1	-	1	1	-	-	-	-	0	-	-	1	-	-	1	-	0	-	1
25981673|F|0-38:C>T-38:C>T	1	71983406	1	1	-	0	-	-	0	-	-	0	0	0	1	0	-	-	0	1	0	0	0	0	-	-	-	-	0	0	0	-	0	0	-	-	1	-	-	1	1	0	-	-	0	-	-	-	0
4578352|F|0-40:T>G-40:T>G	1	72010872	0	0	0	0	0	1	0	-	-	0	0	0	0	-	0	0	0	0	0	0	0	-	0	-	0	-	0	0	0	-	0	0	0	-	-	0	0	0	0	0	0	0	-	0	-	0	0
4578352|F|0-45:T>C-45:T>C	1	72010872	-	0	0	0	0	-	0	-	-	0	-	0	0	-	0	0	0	0	0	0	0	-	0	-	0	-	0	0	0	-	0	0	0	-	-	0	0	0	0	0	0	0	1	0	-	0	0
4578352|F|0-46:G>A-46:G>A	1	72010872	0	0	0	0	0	-	0	1	-	0	0	0	0	1	0	0	0	0	0	0	0	1	0	1	0	1	0	0	0	1	0	0	1	1	1	0	0	0	0	0	1	0	-	0	1	0	0
2512563|F|0-65:G>A-65:G>A	1	72010938	0	0	-	0	0	-	0	-	-	0	0	0	0	-	1	0	-	0	-	0	-	-	-	-	0	-	0	0	0	-	0	0	-	-	-	0	-	-	0	0	-	-	0	0	-	0	-
100041448|F|0-63:T>G-63:T>G	1	72032400	-	1	1	1	1	-	-	0	1	-	1	-	1	1	-	1	-	1	-	1	-	-	1	-	1	-	1	1	-	-	-	-	-	1	-	1	1	1	1	1	1	-	-	-	-	1	1
2447985|F|0-62:G>A-62:G>A	1	72032400	0	0	0	0	0	0	0	1	0	0	0	0	0	0	0	0	0	0	0	0	0	0	0	0	0	0	0	0	0	0	0	0	0	0	0	0	0	0	0	0	0	0	0	0	0	0	0
2489285|F|0-66:T>C-66:T>C	1	72227919	0	0	0	0	0	0	0	0	0	0	0	0	0	0	0	0	0	0	0	0	0	0	0	0	0	0	0	0	-	0	0	0	0	0	0	0	0	1	0	0	0	0	1	0	0	0	0
100054765|F|0-35:A>C-35:A>C	1	72280470	1	1	1	-	-	1	1	1	1	1	1	1	1	1	1	1	1	1	1	1	1	1	1	1	-	1	1	1	1	-	1	1	1	1	-	1	1	1	-	1	1	-	1	1	1	-	1
100054766|F|0-52:C>G-52:C>G	1	72280470	0	0	0	-	-	0	0	0	0	0	0	0	0	0	0	0	0	0	0	0	0	0	0	0	-	0	0	0	0	-	0	0	0	0	-	0	0	0	-	0	0	-	0	0	0	-	0
100054767|F|0-59:A>G-59:A>G	1	72280470	1	1	1	-	-	1	1	1	1	1	1	1	1	1	1	1	1	1	1	1	1	1	1	1	-	1	1	1	1	-	1	1	1	1	-	1	1	1	0	1	1	-	1	1	1	-	1
100085481|F|0-12:G>A-12:G>A	1	72280536	0	0	0	0	0	0	0	0	0	0	0	0	0	0	0	0	0	0	0	0	0	0	0	0	-	0	0	0	0	0	0	0	0	0	0	0	0	0	1	0	0	0	0	0	0	0	0
4583271|F|0-44:C>T-44:C>T	1	72280536	1	1	1	1	-	1	1	1	1	1	1	1	1	1	1	1	1	1	1	1	1	1	1	1	-	1	1	1	1	1	1	1	1	1	1	1	1	1	1	1	1	1	1	1	1	-	1
4583010|F|0-35:A>G-35:A>G	1	72301940	-	-	-	0	-	-	-	0	0	0	0	-	0	0	0	0	0	0	-	0	1	0	0	-	0	-	0	0	0	-	0	0	-	-	0	0	0	0	0	0	0	0	0	-	0	0	0
4583010|F|0-40:T>C-40:T>C	1	72301940	-	1	1	0	0	1	-	0	0	0	0	-	0	0	0	0	0	-	-	0	-	0	-	-	0	-	0	0	0	-	0	0	-	-	0	0	0	0	0	0	0	0	0	-	0	0	0
4583010|F|0-7:G>T-7:G>T	1	72301940	-	-	-	0	0	-	-	0	0	0	0	-	0	0	0	0	0	0	-	0	-	0	0	-	0	-	0	0	0	-	0	0	-	-	0	0	0	0	0	0	0	0	0	-	0	0	0
2441978|F|0-68:G>T-68:G>T	1	72409403	0	0	-	-	0	-	0	0	0	1	-	0	0	-	0	0	0	0	-	-	0	-	0	-	-	-	0	0	-	-	0	0	-	-	0	0	-	0	-	0	-	-	0	0	-	-	1
100064900|F|0-5:G>C-5:G>C	1	72606367	0	0	0	-	-	0	0	1	-	-	0	0	0	-	0	-	0	0	-	0	0	-	0	0	-	-	0	0	0	0	-	0	0	0	0	0	-	0	0	0	0	-	0	0	-	-	-
28925247|F|0-9:A>T-9:A>T	1	72606367	1	1	1	-	-	1	1	-	-	-	1	1	1	0	1	-	1	1	-	1	1	-	1	1	-	-	1	1	1	1	-	1	1	1	1	1	-	1	1	1	1	-	1	1	-	-	-
100021359|F|0-53:G>A-53:G>A	1	72833655	-	1	-	-	0	1	1	-	1	1	1	1	-	0	1	1	1	1	-	1	-	1	-	1	1	1	-	1	1	1	-	-	-	1	1	-	1	-	1	1	1	-	-	-	1	1	1
34652236|F|0-9:G>T-9:G>T	1	72880792	0	-	-	0	-	0	0	0	0	-	0	0	0	-	0	-	0	-	0	-	0	0	-	0	0	0	0	-	0	0	0	0	0	-	0	0	0	0	0	0	0	0	-	-	0	-	-
4582303|F|0-10:A>T-10:A>T	1	72901158	0	0	0	-	0	0	0	0	0	0	-	0	0	-	0	0	0	0	0	0	0	0	0	0	0	0	-	0	0	0	0	0	0	0	0	0	-	0	0	0	-	0	0	0	0	0	0
4582303|F|0-48:C>G-48:C>G	1	72901158	0	0	0	1	-	0	0	0	0	0	1	0	0	1	0	0	0	0	0	1	0	0	0	0	0	0	1	0	0	0	0	0	0	0	0	0	1	1	0	0	1	0	0	0	0	0	0
2518940|F|0-40:G>C-40:G>C	1	73244217	0	-	-	0	0	0	0	-	0	0	0	0	0	0	0	0	0	-	0	-	0	0	1	0	0	0	0	0	1	0	0	0	0	0	0	-	0	-	0	-	0	0	-	0	-	0	0
2518940|F|0-63:G>C-63:G>C	1	73244217	-	-	-	0	0	0	0	-	0	0	0	0	0	0	0	0	0	-	0	0	0	0	-	0	0	0	0	0	-	0	0	0	0	0	0	-	0	-	0	-	0	0	-	0	-	0	0
2578081|F|0-21:A>G-21:A>G	1	73706620	0	1	1	0	0	0	-	0	0	1	0	-	0	0	1	1	1	-	0	0	1	0	1	1	0	1	0	0	0	1	1	1	1	1	0	0	1	0	1	0	0	-	0	1	0	1	-
2578081|F|0-33:T>A-33:T>A	1	73706620	0	-	-	0	0	0	-	0	0	-	0	-	0	0	-	-	-	0	0	0	-	0	-	-	0	-	0	0	0	-	-	-	-	-	0	0	-	0	-	0	0	-	0	-	0	-	0
2578081|F|0-58:G>T-58:G>T	1	73706620	0	-	-	0	0	0	1	0	0	-	0	1	0	0	-	-	-	0	0	0	-	0	-	-	0	-	0	0	0	-	-	-	-	-	0	0	-	0	-	0	0	-	0	-	0	-	0
2448589|F|0-17:G>T-17:G>T	1	74095739	0	0	-	0	-	0	1	0	0	-	-	0	0	0	-	-	0	-	0	-	0	0	0	0	-	0	0	0	0	-	0	0	0	-	0	-	-	0	0	0	-	-	0	0	0	0	0
2448589|F|0-57:G>A-57:G>A	1	74095739	1	0	-	0	-	0	-	0	0	-	-	0	0	0	-	-	0	-	0	-	0	0	0	0	-	0	0	0	0	-	0	0	0	-	0	-	-	0	0	0	-	-	0	0	0	0	0
2448589|F|0-7:C>T-7:C>T	1	74095739	0	0	-	0	-	0	1	0	0	1	-	-	0	0	-	-	0	-	0	-	0	0	0	0	-	0	0	0	0	-	0	0	0	-	0	-	-	0	0	0	-	-	0	0	0	0	0
24026824|F|0-49:T>A-49:T>A	1	74098776	-	1	1	0	0	0	-	0	0	-	0	-	-	-	0	1	0	1	1	0	1	1	1	-	1	-	0	0	-	1	0	0	1	-	-	0	0	0	-	0	-	0	0	1	-	1	0
100024785|F|0-33:T>G-33:T>G	1	74201363	1	1	1	-	-	1	-	1	-	1	-	-	1	1	1	1	-	1	-	-	-	-	1	1	-	1	1	1	-	1	-	-	1	1	-	-	1	-	-	-	-	-	-	1	-	1	-
100040767|F|0-44:A>G-44:A>G	1	74656898	0	0	0	0	0	0	0	-	1	0	0	0	0	0	0	1	0	0	-	0	1	-	0	0	0	0	1	0	0	-	-	0	0	0	0	0	0	0	-	0	0	-	-	1	0	-	0
100077499|F|0-46:G>A-46:G>A	1	74747766	0	0	0	0	0	-	0	-	-	0	0	0	-	0	0	-	-	0	0	0	-	0	0	-	0	0	0	-	0	-	0	0	-	-	0	0	0	-	-	1	-	-	-	-	-	-	-
4584704|F|0-33:G>A-33:G>A	1	74747766	-	0	-	-	0	0	-	0	1	-	0	-	0	-	-	0	1	-	-	-	0	-	-	0	-	-	0	-	-	-	-	-	0	0	0	-	-	0	0	-	0	0	0	1	0	1	0
4584704|F|0-8:C>T-8:C>T	1	74747766	1	-	1	1	-	0	1	0	-	1	-	1	0	1	1	0	-	1	1	1	0	1	-	0	1	1	-	-	1	-	1	1	0	0	-	1	1	0	0	-	0	0	0	-	0	-	0
4589159|F|0-5:T>G-5:T>G	1	74749864	0	0	0	0	0	-	0	0	1	0	0	0	-	0	0	0	0	0	0	0	0	0	1	0	0	0	0	0	1	0	-	1	0	0	-	0	0	0	0	0	0	0	-	0	1	0	-
2440651|F|0-49:T>C-49:T>C	1	74749930	0	0	0	0	0	-	0	0	-	0	0	0	-	0	0	0	0	0	0	0	0	0	1	0	0	0	0	0	1	0	1	1	0	0	-	0	0	0	0	0	-	-	-	0	-	0	-
2440651|F|0-5:A>G-5:A>G	1	74749930	0	0	0	0	0	-	0	0	0	0	0	0	-	0	0	0	0	0	0	0	0	0	-	0	0	0	0	0	-	0	-	-	0	0	-	0	0	0	0	0	1	-	-	0	-	0	-
4578234|F|0-15:C>T-15:C>T	1	74755216	-	0	-	0	0	0	-	0	-	0	0	-	1	-	-	-	-	1	1	0	-	1	-	0	0	-	0	0	0	0	0	0	0	0	1	-	0	0	0	0	0	0	0	-	0	-	-
2504302|F|0-51:T>C-51:T>C	1	74784396	0	0	-	-	0	0	0	0	0	0	0	0	0	0	0	0	0	0	0	0	0	0	0	0	0	0	0	0	0	0	-	1	0	0	0	0	0	0	0	0	0	0	0	0	0	0	0
2504302|F|0-52:C>T-52:C>T	1	74784396	0	0	-	-	0	0	0	0	0	0	0	0	0	0	0	0	0	0	0	0	0	0	0	0	0	0	0	0	0	0	0	-	0	0	0	0	0	0	0	0	0	0	0	0	0	0	0
100040503|F|0-14:T>C-14:T>C	1	74787527	-	1	-	-	-	-	-	-	1	1	-	-	1	1	1	1	1	1	-	-	1	-	-	-	-	-	1	1	1	-	-	-	-	-	1	1	-	-	1	1	1	-	-	1	-	-	1
2433101|F|0-35:C>G-35:C>G	1	74787527	-	1	-	-	-	-	-	-	1	1	-	-	1	1	1	1	1	1	-	-	1	-	-	-	-	-	1	1	1	-	-	-	-	-	1	1	-	-	1	1	1	-	-	1	-	-	1
2511520|F|0-34:A>G-34:A>G	1	74850043	-	0	-	-	-	-	-	-	0	0	-	-	0	-	0	0	0	0	-	-	0	-	-	0	0	-	0	0	0	-	0	-	-	-	0	0	-	0	0	0	0	-	-	0	-	0	0
2428278|F|0-31:A>C-31:A>C	1	75042185	0	0	0	1	0	0	1	0	-	0	1	1	0	0	0	1	0	0	1	1	1	1	1	0	0	0	1	0	0	0	0	0	0	0	0	0	0	0	1	0	0	0	1	1	1	0	0
100019367|F|0-13:G>A-13:G>A	1	75043036	0	0	0	0	0	0	0	0	0	0	0	0	0	0	0	0	0	0	0	0	0	0	0	0	-	0	0	0	0	0	0	0	0	0	0	0	0	0	0	0	0	0	0	0	0	0	0
100055945|F|0-52:A>T-52:A>T	1	75094750	0	0	0	0	0	-	0	0	0	0	0	0	-	0	0	-	-	0	0	0	-	0	-	0	-	-	0	0	0	-	0	0	0	0	0	0	0	0	0	0	0	0	-	0	0	0	-
25947839|F|0-36:C>G-36:C>G	1	75094750	1	1	1	1	1	1	1	1	1	1	1	1	1	1	1	1	1	1	1	1	1	1	1	1	1	1	1	1	1	1	1	1	1	1	1	1	1	1	1	1	1	1	1	1	1	1	-
29628392|F|0-23:G>A-23:G>A	1	75094750	1	1	1	1	1	1	1	1	1	1	1	1	1	1	1	1	1	1	1	1	1	1	1	1	1	1	1	1	1	1	1	1	1	1	1	1	1	1	1	1	1	1	1	1	1	1	-
26086070|F|0-35:G>T-35:G>T	1	75404368	0	1	1	-	0	0	-	0	-	-	0	-	0	0	-	-	-	-	-	-	0	-	0	0	1	-	-	0	-	0	-	-	0	0	-	-	-	-	-	-	-	-	-	-	0	0	1
100055699|F|0-49:T>C-49:T>C	1	75454199	0	-	1	0	-	1	0	-	-	-	-	0	0	0	-	1	0	1	-	-	-	-	0	0	-	1	-	0	-	-	1	-	0	0	0	-	-	0	0	-	1	-	-	0	-	-	-
26087455|F|0-58:T>C-58:T>C	1	75454199	0	0	0	-	0	-	-	0	0	-	0	-	-	1	0	-	-	0	-	-	-	-	0	-	0	0	-	0	0	-	-	-	-	-	-	-	0	-	0	0	-	-	-	-	0	1	0
100042913|F|0-64:T>G-64:T>G	1	75647373	1	1	1	1	-	1	1	-	-	1	1	1	1	1	-	1	1	1	1	1	-	1	1	1	1	1	1	1	1	1	1	1	1	1	1	1	1	1	1	-	1	-	1	-	-	1	1
2403331|F|0-6:G>A-6:G>A	1	75647373	1	1	1	1	-	1	1	-	-	1	1	1	1	1	-	1	1	1	1	1	-	1	1	1	1	1	1	1	1	1	1	1	1	1	1	1	1	1	1	-	1	-	1	-	-	1	1
2438305|F|0-59:A>C-59:A>C	1	75661810	0	0	0	0	-	0	0	0	0	0	0	0	0	0	0	0	0	0	0	0	-	0	0	0	0	0	0	0	0	0	0	0	0	0	0	0	0	0	0	0	0	-	0	0	0	0	0
2465052|F|0-19:A>G-19:A>G	1	75893995	0	0	-	0	0	0	0	0	0	0	0	0	0	0	0	0	-	-	0	0	0	0	0	0	0	-	-	0	0	-	0	0	0	0	0	0	0	0	-	-	0	-	0	0	0	0	0
2465052|F|0-28:C>A-28:C>A	1	75893995	0	0	-	0	0	0	0	0	0	0	0	0	0	0	0	0	-	-	0	0	0	0	0	0	0	-	-	0	0	-	0	0	0	0	0	0	0	0	-	-	0	-	0	0	0	0	0
2465052|F|0-67:T>A-67:T>A	1	75893995	0	-	1	0	0	0	0	0	0	0	0	0	0	0	0	0	-	1	0	0	0	0	0	0	0	-	1	0	0	-	0	0	0	0	0	0	0	0	1	1	0	-	0	0	0	0	0
4586285|F|0-14:C>T-14:C>T	1	75901724	0	0	-	0	0	0	0	0	0	0	0	0	0	0	0	0	-	0	0	0	0	0	0	0	0	0	-	0	0	0	0	0	0	0	0	0	0	0	-	-	0	-	0	0	0	0	0
4586285|F|0-23:C>G-23:C>G	1	75901724	0	-	1	0	0	0	0	0	0	0	0	0	0	0	0	0	-	-	0	0	0	0	0	0	0	0	1	0	0	0	0	0	0	0	0	0	0	0	1	1	0	-	0	0	0	0	0
2481523|F|0-19:G>A-19:G>A	1	76160364	-	0	0	-	-	-	0	0	0	0	-	0	-	-	0	-	0	0	0	-	-	-	0	-	-	-	0	0	0	0	-	-	0	0	0	0	0	0	0	0	-	0	0	0	0	0	0
2481523|F|0-50:G>C-50:G>C	1	76160364	-	0	0	-	-	-	0	0	0	0	-	0	-	-	-	1	0	0	0	-	-	1	0	0	-	-	0	0	0	-	-	-	0	0	0	0	0	0	0	0	-	0	0	0	0	0	0
2575031|F|0-50:C>T-50:C>T	1	76160504	1	-	1	0	-	0	0	1	1	0	0	0	0	0	0	1	0	1	0	0	0	1	0	1	1	1	1	0	1	1	1	1	1	1	0	1	1	1	0	0	1	0	0	1	1	0	1
2402557|F|0-47:G>A-47:G>A	1	76181460	0	-	-	-	-	-	-	0	0	-	0	0	1	-	0	1	0	1	-	0	-	1	0	0	-	-	0	0	0	-	-	-	0	0	0	0	-	-	0	0	1	-	0	-	0	-	0
25982278|F|0-26:C>T-26:C>T	1	76298943	0	-	-	0	-	-	-	0	-	0	0	-	-	0	0	-	0	-	0	0	-	-	0	0	-	-	-	0	-	0	-	-	0	0	0	-	0	0	0	-	-	-	0	0	-	0	0
25982278|F|0-47:G>A-47:G>A	1	76298943	0	-	-	0	-	-	-	0	-	0	0	-	-	0	0	-	0	-	0	0	-	-	0	0	-	-	-	0	-	0	-	-	0	0	0	-	0	0	0	-	-	-	0	0	-	0	0
4586659|F|0-44:C>T-44:C>T	1	76604461	0	0	0	-	0	0	1	-	0	-	0	1	0	-	0	0	-	0	-	0	0	0	-	-	0	-	-	0	0	0	0	0	-	0	0	0	0	-	0	0	0	0	0	-	-	0	-
24029412|F|0-63:T>C-63:T>C	1	76610202	-	1	-	1	-	1	1	1	1	0	1	1	1	1	1	-	1	1	-	1	0	-	0	1	-	-	1	-	1	1	1	1	1	1	-	1	-	0	-	1	-	0	0	-	1	0	-
25981686|F|0-32:C>G-32:C>G	1	76610202	-	1	-	1	1	1	1	1	1	-	1	1	1	1	1	-	1	1	-	1	-	-	-	1	-	-	1	0	1	1	1	1	1	1	-	1	-	-	0	1	-	-	-	-	1	-	-
35388363|F|0-53:A>G-53:A>G	1	76610202	-	1	-	1	1	1	1	1	1	-	1	1	1	1	1	0	1	1	0	1	-	-	-	1	0	0	1	-	-	1	1	1	1	1	-	1	0	-	-	1	0	-	-	0	1	-	0
2386879|F|0-34:A>G-34:A>G	1	77068027	1	1	1	1	1	0	1	1	1	1	1	1	0	1	0	1	1	1	0	1	0	0	-	1	1	1	1	-	0	1	1	1	1	1	1	1	1	0	1	1	0	0	1	0	-	1	1
2469479|F|0-38:G>C-38:G>C	1	77399704	0	-	1	1	0	0	1	0	0	0	1	0	0	0	0	1	0	-	1	1	0	0	0	0	1	1	0	0	0	0	0	0	0	0	0	0	0	0	0	0	1	0	0	0	0	1	0
100040949|F|0-14:C>T-14:C>T	1	77750254	0	0	0	-	-	0	-	0	-	-	-	-	-	-	0	0	-	0	0	-	0	-	0	0	-	-	0	0	0	0	-	0	0	0	0	-	0	-	0	-	-	-	-	0	0	-	0
4589049|F|0-9:T>C-9:T>C	1	78395956	0	-	1	0	1	0	0	0	0	0	0	0	0	-	0	0	0	-	0	0	1	0	0	1	0	0	0	0	0	-	0	0	1	1	1	0	-	-	-	0	0	0	0	0	0	0	0
100063474|F|0-20:C>A-20:C>A	1	79069139	-	-	-	-	1	-	1	1	-	-	1	1	1	1	1	1	1	1	-	1	1	-	1	-	-	-	-	-	-	-	-	-	-	-	-	-	1	1	1	1	-	-	1	-	-	-	-
100063475|F|0-65:A>G-65:A>G	1	79069139	-	-	-	-	0	-	0	0	-	-	0	0	0	0	0	0	0	0	1	0	0	-	0	-	1	1	1	1	1	-	-	-	-	-	1	-	0	0	0	0	-	1	0	-	-	1	-
24028105|F|0-33:C>A-33:C>A	1	79069139	0	0	0	0	1	0	1	1	0	0	1	1	1	1	1	1	1	-	-	1	-	0	1	0	-	-	-	-	-	0	0	0	0	0	-	0	1	1	1	1	0	-	1	0	0	-	-
4588688|F|0-31:C>A-31:C>A	1	79069301	0	0	0	0	0	0	-	0	0	0	0	0	-	0	0	1	-	0	0	0	0	1	0	0	0	0	0	0	0	0	0	0	0	0	0	0	0	0	-	0	0	0	1	0	1	0	0
4587473|F|0-21:C>A-21:C>A	1	79069367	1	1	1	1	0	1	0	0	1	1	0	0	0	0	0	0	0	-	0	0	1	1	0	1	0	0	0	0	0	1	1	1	1	1	0	1	0	0	0	0	1	0	0	1	1	0	0
2446948|F|0-33:T>C-33:T>C	1	79389959	-	-	-	-	0	-	-	1	-	-	1	-	1	1	1	-	-	-	1	1	0	-	0	-	0	0	1	0	0	-	1	1	-	-	1	0	1	1	-	1	-	0	1	-	-	0	0
28925275|F|0-51:G>C-51:G>C	1	79390558	-	0	0	0	0	0	-	-	1	1	-	-	-	-	1	-	-	0	-	-	0	0	-	1	1	1	1	1	0	1	-	-	1	1	1	0	-	1	-	0	-	1	-	0	0	1	1
2443924|F|0-46:G>A-46:G>A	1	79508074	0	-	0	0	-	0	-	-	0	0	0	-	0	0	0	0	0	0	-	-	-	-	0	0	-	0	0	-	0	0	0	0	-	-	0	-	-	0	0	0	0	0	0	0	-	0	0
100063786|F|0-51:T>G-51:T>G	1	79508140	0	0	-	0	1	0	1	-	1	0	-	1	1	1	1	-	-	0	1	-	-	-	-	1	-	-	-	-	1	1	-	1	-	1	-	0	1	1	1	-	0	1	1	0	-	-	-
2400936|F|0-29:C>G-29:C>G	1	79508140	1	1	-	1	0	1	0	0	0	1	0	0	0	0	0	0	0	1	0	0	0	-	0	0	-	-	-	-	0	0	0	0	0	0	0	1	0	0	0	0	1	0	0	1	0	-	-
2400936|F|0-68:C>G-68:C>G	1	79508140	-	1	1	-	0	-	0	0	0	-	0	0	0	0	0	0	0	1	0	0	0	1	0	0	1	1	1	1	0	0	0	0	0	0	1	-	0	0	0	0	-	0	0	0	0	1	1
29626866|F|0-63:A>G-63:A>G	1	79634145	0	0	-	0	0	0	0	-	0	0	0	0	0	-	0	0	0	0	0	0	0	-	1	-	0	0	-	-	-	-	0	0	-	-	-	-	0	0	0	-	0	0	0	-	0	-	-
16725012|F|0-43:A>G-43:A>G	1	80250650	0	0	0	0	0	0	0	0	0	0	1	0	0	0	0	0	0	0	0	1	0	0	0	0	0	0	0	0	0	0	0	0	0	0	0	0	0	0	0	0	0	0	0	0	0	0	0
2437041|F|0-67:C>A-67:C>A	1	80258796	0	0	0	0	0	0	0	0	0	0	0	0	0	0	0	0	0	0	0	0	0	0	0	0	0	0	0	0	0	0	0	0	0	0	0	-	0	0	0	0	1	0	0	0	0	0	0
100023810|F|0-68:T>C-68:T>C	1	80554015	-	-	-	0	0	0	0	0	-	0	0	0	0	0	0	0	0	0	0	-	-	0	-	0	0	0	0	0	-	-	-	0	0	0	0	0	0	0	0	-	-	0	-	-	-	0	0
4582554|F|0-10:C>G-10:C>G	1	80764286	0	0	0	0	0	0	-	0	1	0	0	0	0	-	0	-	-	0	0	0	0	0	0	0	-	-	0	0	0	0	0	0	0	0	0	0	0	0	-	0	0	0	0	0	0	-	0
4582554|F|0-62:G>A-62:G>A	1	80764286	0	0	0	0	0	0	-	0	0	0	0	0	0	1	0	-	-	0	0	0	0	0	0	0	-	-	0	0	0	0	0	0	0	0	0	0	0	0	-	0	0	0	0	0	0	-	0
4582554|F|0-63:G>A-63:G>A	1	80764286	0	0	0	0	0	0	1	0	0	0	0	-	0	-	0	1	1	0	0	0	0	0	0	0	-	-	0	0	0	0	0	0	0	0	0	0	0	0	1	0	0	0	0	0	0	-	0
100094048|F|0-30:A>T-30:A>T	1	80851279	1	1	-	1	1	1	0	1	1	1	1	1	1	1	-	0	0	1	1	-	1	-	1	1	1	1	1	1	-	1	1	1	1	1	1	1	1	1	-	1	1	1	1	1	1	1	1
16727784|F|0-34:C>A-34:C>A	1	80851279	1	1	-	1	1	1	-	1	1	1	1	1	1	1	-	-	-	1	1	-	1	1	1	1	1	1	1	1	0	1	1	1	1	1	1	1	1	1	1	1	1	1	1	1	1	1	1
16727784|F|0-6:G>T-6:G>T	1	80851279	1	1	1	1	-	1	1	-	-	-	-	1	1	-	-	1	1	1	1	-	-	-	1	1	1	1	-	1	0	1	-	-	1	1	-	-	1	1	1	-	-	1	1	1	1	-	-
16727785|F|0-13:T>C-13:T>C	1	80851279	1	-	0	1	1	1	-	0	1	1	0	1	1	0	0	-	-	-	-	0	1	-	1	1	1	1	1	1	-	1	1	1	1	1	1	1	1	1	1	1	1	1	1	1	1	1	1
2641942|F|0-52:G>A-52:G>A	1	80857471	0	0	1	0	0	0	0	0	0	0	0	1	0	-	1	0	0	1	0	0	-	0	-	-	1	0	0	0	-	1	0	-	1	1	0	0	0	0	0	1	-	1	-	-	0	1	0
100054075|F|0-52:T>C-52:T>C	1	80857969	-	-	-	-	-	-	-	0	0	0	-	-	-	0	-	-	-	-	-	0	0	0	0	-	-	-	0	-	-	-	0	0	-	-	0	0	-	0	-	0	0	-	-	-	-	-	1
100054076|F|0-68:C>T-68:C>T	1	80857969	-	-	-	-	-	-	-	1	1	1	-	-	-	1	-	-	-	-	-	1	1	1	1	-	-	-	1	-	0	-	1	1	-	-	1	1	-	1	-	1	1	-	-	-	-	-	-
2471612|F|0-9:A>G-9:A>G	1	80857969	0	-	0	0	-	0	0	1	1	1	-	0	-	1	-	0	0	-	0	1	1	-	1	0	0	-	1	0	-	0	1	1	0	0	1	1	0	1	0	-	1	0	0	-	-	-	-
2490406|F|0-62:G>A-62:G>A	1	81306949	0	0	0	0	0	0	0	-	-	0	0	0	0	0	0	0	0	0	0	0	-	-	0	-	0	0	-	1	0	-	1	1	-	-	0	0	0	0	0	0	0	0	0	0	-	0	-
2506996|F|0-40:G>A-40:G>A	1	81309040	-	0	0	0	0	0	0	0	0	0	0	0	0	0	0	0	0	0	0	0	0	0	0	0	0	0	0	0	-	0	0	0	0	0	0	0	0	-	0	0	0	0	0	-	0	0	0
2506996|F|0-62:G>A-62:G>A	1	81309040	1	0	0	0	0	0	0	0	0	0	0	0	0	0	0	0	0	0	0	0	0	0	0	0	0	0	0	0	1	0	0	0	0	0	0	0	0	1	0	0	0	0	0	1	0	0	0
4583748|F|0-31:T>A-31:T>A	1	81309238	1	1	1	1	1	1	1	1	1	1	0	1	1	1	1	1	1	1	-	0	0	1	0	1	0	0	0	0	0	1	1	1	1	1	0	0	1	0	1	0	0	1	1	1	1	1	0
4583748|F|0-58:G>C-58:G>C	1	81309238	-	-	-	-	-	-	-	-	-	-	0	-	-	-	-	-	-	-	0	0	0	-	0	-	0	0	0	0	0	-	-	-	-	-	0	0	-	0	-	0	0	-	-	-	-	-	0
2518649|F|0-23:C>G-23:C>G	1	81311268	0	0	0	0	0	0	-	0	-	1	0	-	0	0	0	-	0	0	0	0	0	-	0	0	-	-	-	0	0	0	0	0	0	0	-	0	0	0	0	0	0	0	-	0	0	0	0
2518649|F|0-44:A>G-44:A>G	1	81311268	0	0	0	0	0	0	-	0	1	-	0	-	0	0	0	-	0	0	0	0	0	-	0	0	1	1	-	0	0	0	0	0	0	0	-	0	0	0	0	0	0	0	1	0	0	0	0
100022301|F|0-31:A>G-31:A>G	1	81312386	0	-	0	0	0	0	0	0	-	-	1	-	-	-	-	0	0	-	-	1	0	0	-	0	-	-	-	0	0	0	0	0	0	0	0	0	0	0	0	-	1	0	-	0	-	-	1
100040211|F|0-48:T>C-48:T>C	1	81312439	-	-	-	-	-	-	-	-	0	0	-	-	-	0	-	-	-	-	-	-	-	-	-	-	0	0	-	-	-	-	-	-	-	0	-	-	-	0	-	0	-	-	0	-	-	-	-
2585927|F|0-66:A>G-66:A>G	1	81359813	0	0	-	0	0	0	0	0	0	0	0	0	0	0	0	0	0	0	-	0	0	0	-	0	0	0	0	-	0	0	-	-	-	-	0	0	0	0	0	0	0	0	0	0	0	0	-
2585927|F|0-9:A>T-9:A>T	1	81359813	0	-	1	0	0	0	0	0	0	0	0	0	0	0	0	0	0	1	1	0	0	0	1	1	0	0	0	1	0	1	1	1	1	1	0	0	0	0	0	0	0	0	0	0	0	0	1
2431623|F|0-67:G>A-67:G>A	1	81801934	-	-	-	-	-	-	0	0	-	0	0	0	0	0	0	0	0	-	-	0	0	0	0	0	0	-	-	0	0	0	0	0	0	0	-	0	0	0	0	0	0	0	0	0	-	0	0
2518091|F|0-65:A>T-65:A>T	1	82554332	-	0	-	-	0	-	1	-	0	0	0	0	1	0	0	1	1	0	1	0	0	-	-	-	1	-	1	0	0	-	0	0	-	-	1	0	1	0	1	1	0	-	0	0	0	1	0
4582384|F|0-6:C>T-6:C>T	1	82554945	0	0	0	0	0	0	0	0	0	0	0	0	0	0	0	0	0	0	-	0	0	1	0	0	0	0	0	0	0	0	0	0	0	0	0	0	0	0	0	0	-	0	0	0	0	0	0
2498112|F|0-30:C>A-30:C>A	1	82569598	0	0	0	-	0	-	0	0	0	-	0	0	-	-	-	0	0	0	-	0	-	0	0	0	0	0	-	0	-	0	0	0	0	0	-	0	0	-	0	0	0	0	0	-	-	0	-
4588093|F|0-10:A>C-10:A>C	1	82569598	-	0	-	0	0	0	-	-	-	-	-	-	0	0	0	-	-	-	0	-	0	-	0	-	-	-	0	-	0	-	-	-	-	-	0	0	-	0	-	-	-	-	-	0	0	-	0
2463535|F|0-10:C>T-10:C>T	1	83058754	1	-	-	-	-	-	0	-	-	-	-	1	-	1	1	-	1	1	-	-	-	-	-	1	-	1	-	0	-	1	-	-	1	-	-	-	1	-	-	-	-	1	-	1	-	0	0
2438268|F|0-25:G>A-25:G>A	1	83133815	0	0	0	0	0	0	-	0	-	-	0	0	0	-	-	-	0	0	-	0	-	0	0	-	0	-	-	0	-	0	-	-	0	0	-	0	-	-	0	-	0	-	-	-	0	-	-
2438268|F|0-31:G>A-31:G>A	1	83133815	0	0	0	0	0	0	1	0	-	1	0	0	0	1	-	1	0	0	-	0	1	0	0	-	0	1	-	0	-	0	1	1	0	0	-	0	-	-	0	1	0	1	-	-	0	1	-
2381404|F|0-43:C>G-43:C>G	1	83227805	1	1	1	-	-	-	0	-	-	0	-	-	-	0	-	0	0	1	-	-	0	1	0	0	-	-	0	-	-	0	0	0	0	-	0	0	-	0	-	-	0	-	1	-	-	0	0
2586650|F|0-27:C>T-27:C>T	1	83411686	-	-	-	-	-	-	-	-	0	-	0	0	-	-	-	-	0	-	-	0	-	-	0	-	-	-	0	-	0	0	0	0	-	-	-	0	-	-	0	0	-	-	-	-	0	0	-
2586650|F|0-38:T>G-38:T>G	1	83411686	1	1	-	-	-	-	-	-	0	-	0	0	-	-	-	-	0	1	-	0	-	-	0	-	-	-	0	-	0	0	0	0	-	-	-	0	1	-	0	0	-	-	-	-	0	0	-
2586650|F|0-66:C>A-66:C>A	1	83411686	-	-	-	-	-	-	-	-	0	-	0	0	-	-	-	-	0	-	-	0	-	-	0	-	-	-	0	-	0	0	0	0	-	-	-	0	-	-	0	0	-	-	-	-	0	0	-
4584381|F|0-18:C>T-18:C>T	1	83649821	0	0	0	-	-	-	0	-	-	-	-	-	-	0	0	0	-	0	0	-	-	0	-	-	-	-	-	0	-	-	-	-	-	-	-	-	-	-	-	0	-	-	-	0	-	-	-
4584381|F|0-44:C>G-44:C>G	1	83649821	0	-	0	1	1	1	0	1	1	1	1	1	1	0	-	0	1	0	0	1	1	0	1	1	1	1	1	0	1	1	1	1	1	1	1	1	1	1	1	0	1	1	1	0	1	1	1
2433159|F|0-50:T>C-50:T>C	1	83719027	0	0	0	0	0	0	-	-	0	-	0	0	0	-	0	-	0	0	0	0	-	0	0	-	0	0	-	0	0	-	-	-	-	-	-	-	0	0	0	1	0	0	0	0	0	0	0
2506593|F|0-17:C>T-17:C>T	1	84037419	0	0	0	-	0	-	0	0	0	0	-	0	-	-	0	-	0	-	-	-	0	0	0	-	-	0	-	0	0	-	0	-	-	-	0	0	0	0	-	-	0	-	-	-	-	0	-
2506593|F|0-24:T>A-24:T>A	1	84037419	0	0	0	-	0	-	0	0	0	0	-	0	-	-	0	-	0	-	-	-	0	0	0	-	-	0	-	0	0	-	0	-	-	-	0	0	0	0	-	-	0	-	-	-	-	0	-
2479178|F|0-67:C>G-67:C>G	1	84582274	1	0	0	-	0	0	0	1	0	0	0	-	0	0	-	-	1	0	-	0	0	0	0	0	0	0	0	0	0	0	0	-	-	-	-	0	1	0	-	-	1	0	0	0	0	-	0
2479178|F|0-7:G>A-7:G>A	1	84582274	-	0	0	-	0	0	0	-	0	0	0	-	0	0	-	0	-	0	-	0	0	0	0	0	0	0	0	0	0	0	0	-	-	-	-	0	-	0	-	-	-	0	0	0	0	-	0
2536916|F|0-20:T>C-20:T>C	1	84582665	-	-	-	-	0	0	0	0	-	1	-	0	-	0	0	0	1	-	-	-	-	0	0	-	1	-	-	1	0	0	0	0	0	0	-	-	-	1	-	0	-	0	0	-	0	0	0
2536916|F|0-31:C>T-31:C>T	1	84582665	-	1	1	1	0	0	0	0	1	-	1	0	-	0	0	0	-	1	1	-	1	0	0	-	-	1	1	-	0	0	0	0	0	0	1	1	1	-	1	0	1	0	0	-	0	0	0
100074242|F|0-26:A>G-26:A>G	1	84585583	-	1	1	-	0	0	0	1	-	1	0	0	-	-	0	0	1	1	-	0	-	1	-	1	1	-	-	1	0	1	-	-	1	1	-	-	-	1	-	-	-	1	-	0	-	-	1
29629565|F|0-58:T>C-58:T>C	1	84585583	0	-	1	0	-	0	-	1	-	1	-	-	-	-	-	-	1	1	0	-	-	1	0	1	1	-	-	1	-	1	0	0	1	1	-	-	-	1	-	-	-	1	-	-	-	0	1
24026757|F|0-62:T>C-62:T>C	1	84585884	-	-	-	-	1	1	1	-	1	-	1	1	-	1	1	1	-	-	-	1	1	-	-	-	-	-	1	-	1	-	-	-	-	-	1	1	1	1	1	-	1	-	-	1	1	-	-
2618602|F|0-20:C>T-20:C>T	1	84608044	-	-	-	-	-	0	-	-	-	0	-	-	-	-	-	-	0	-	0	-	0	-	0	0	0	-	0	0	-	0	0	-	0	0	0	0	-	0	-	0	-	0	-	-	-	-	0
2618602|F|0-31:A>G-31:A>G	1	84608044	1	1	-	1	-	0	-	1	-	0	-	-	-	-	1	-	0	1	0	-	0	1	0	0	0	-	0	0	-	0	0	-	0	0	0	0	1	0	-	0	-	0	-	-	-	-	0
4577087|F|0-25:G>T-25:G>T	1	84849249	0	-	0	1	-	-	1	0	0	1	0	-	0	0	1	0	1	0	0	0	0	0	0	1	1	0	0	1	1	1	0	0	1	1	0	0	0	1	0	1	1	1	0	1	1	0	0
2439604|F|0-10:T>C-10:T>C	1	85071334	0	0	-	0	0	0	-	-	-	-	0	0	0	0	-	-	0	-	-	0	0	-	0	0	0	0	0	0	0	0	-	-	0	0	0	0	-	-	-	0	-	0	-	0	0	-	-
2439604|F|0-12:T>C-12:T>C	1	85071334	0	0	-	0	0	0	-	1	-	-	0	0	0	0	-	-	0	-	-	0	0	-	0	0	0	0	0	0	0	0	-	-	0	0	0	0	1	-	1	0	-	0	-	0	0	-	-
2439604|F|0-50:T>C-50:T>C	1	85071334	0	0	-	0	-	0	-	-	1	-	0	0	0	0	-	-	0	-	1	0	0	-	0	0	0	1	0	0	0	0	-	-	0	0	0	0	-	-	-	0	-	0	-	0	0	-	-
35388113|F|0-9:T>G-9:T>G	1	85322071	0	1	1	-	-	1	1	1	1	1	1	-	-	-	1	1	1	1	0	1	1	-	-	0	-	-	1	-	1	-	-	-	-	-	1	1	1	0	-	-	1	-	-	1	-	1	-
2527369|F|0-13:G>A-13:G>A	1	85322407	0	0	-	0	0	0	-	-	-	-	-	0	0	0	-	-	-	-	0	-	-	0	0	0	0	0	-	0	-	0	0	0	0	0	-	-	0	0	0	0	-	0	0	-	0	-	0
2449065|F|0-34:A>G-34:A>G	1	85475438	-	0	0	1	-	1	0	0	-	0	1	0	0	0	0	0	1	0	0	1	0	1	1	0	0	-	0	0	1	0	1	1	0	0	0	0	0	0	0	0	1	0	0	0	0	1	0
2400375|F|0-9:G>C-9:G>C	1	85475650	0	0	0	-	0	0	0	0	0	0	-	-	0	0	0	0	1	0	0	-	0	-	0	0	0	0	0	0	-	0	-	-	0	0	0	0	0	0	0	0	0	0	0	0	0	-	0
2428637|F|0-28:A>G-28:A>G	1	85773821	0	0	0	0	0	0	0	0	0	0	0	0	0	0	0	0	0	0	0	0	0	0	-	0	0	0	-	0	0	0	0	-	-	0	0	0	0	-	0	0	0	0	0	0	0	0	0
2428637|F|0-31:A>T-31:A>T	1	85773821	0	0	0	0	0	0	0	0	0	0	0	0	0	0	0	0	0	0	0	0	0	0	-	0	0	0	-	0	0	0	0	0	-	0	0	0	0	-	0	0	0	0	0	0	0	0	0
25947806|F|0-54:A>T-54:A>T	1	85778281	-	-	-	-	0	0	-	0	-	-	-	-	0	-	-	-	0	-	-	-	-	0	0	-	0	-	0	-	0	-	0	0	-	-	-	0	-	0	0	-	-	-	-	0	0	-	-
25947806|F|0-55:A>T-55:A>T	1	85778281	-	-	1	1	0	-	-	0	-	-	-	1	0	-	-	-	0	-	-	-	-	0	0	-	0	-	-	-	0	-	0	0	-	-	-	0	1	0	0	-	-	-	-	0	0	-	-
24028993|F|0-5:G>A-5:G>A	1	86003744	-	-	-	-	1	1	1	1	1	-	1	-	0	0	1	-	-	-	-	1	1	-	-	1	0	1	1	0	1	1	-	-	1	1	1	1	-	-	-	1	1	-	1	1	-	1	1
26087714|F|0-25:G>C-25:G>C	1	86197853	1	-	-	-	1	1	1	-	1	-	1	1	-	-	1	-	1	-	-	1	1	-	-	1	-	-	1	-	-	1	1	1	1	1	1	1	1	-	1	-	1	1	0	-	-	1	-
2573942|F|0-13:G>T-13:G>T	1	86353197	0	0	0	0	0	0	0	0	0	0	0	0	0	0	0	0	0	0	0	0	0	0	0	0	0	0	0	0	0	0	0	0	0	0	0	0	0	0	0	0	0	0	0	0	0	0	0
24028060|F|0-47:T>G-47:T>G	1	86355523	-	1	1	1	1	1	1	1	1	1	1	1	1	1	1	1	1	1	-	1	1	1	1	1	0	1	1	0	-	1	1	1	1	1	1	1	1	1	-	1	1	-	1	1	-	-	1
25947642|F|0-46:C>T-46:C>T	1	86355523	-	1	1	1	1	1	1	1	1	1	1	1	1	1	1	1	1	1	-	1	1	1	1	1	-	1	1	-	0	1	1	1	1	1	-	1	1	1	-	1	1	-	1	1	-	-	1
2419980|F|0-32:A>T-32:A>T	1	86355589	0	0	-	0	-	0	0	0	-	0	0	0	-	-	0	0	0	0	-	0	0	0	0	-	1	0	0	1	-	0	0	-	0	-	0	0	0	0	0	0	0	0	0	-	-	0	0
2419980|F|0-38:T>C-38:T>C	1	86355589	0	0	-	0	-	0	0	0	1	0	0	0	1	1	0	0	0	0	1	0	0	0	0	-	-	0	0	-	1	0	0	-	0	-	0	0	0	0	0	0	0	0	0	-	1	0	0
4583917|F|0-55:T>G-55:T>G	1	86389166	1	1	-	1	0	1	-	-	-	-	-	0	-	-	-	-	1	-	1	1	1	-	-	0	-	-	1	1	-	0	1	-	0	0	1	1	1	-	-	-	0	1	-	1	0	1	0
100021520|F|0-35:T>C-35:T>C	1	86636602	0	-	0	0	0	0	0	0	0	0	0	0	0	0	0	0	0	0	-	0	-	0	0	0	0	0	1	-	0	0	0	0	0	0	-	1	0	0	0	0	0	0	0	0	0	0	0
100083069|F|0-53:A>T-53:A>T	1	86636668	-	1	-	1	-	1	1	1	1	1	1	1	1	1	1	0	1	1	1	1	1	-	-	1	1	1	1	1	1	1	1	1	1	1	-	1	1	1	1	1	0	1	1	-	1	1	-
25002749|F|0-55:C>G-55:C>G	1	86637293	0	0	0	0	0	0	-	0	0	-	0	0	0	0	-	0	0	0	0	0	0	0	0	0	0	0	0	0	0	0	-	-	0	0	0	0	0	0	-	0	0	-	0	0	0	-	0
100044779|F|0-68:A>G-68:A>G	1	86775401	1	1	-	1	-	1	1	-	-	-	1	-	-	-	-	1	-	1	1	-	1	-	-	1	1	-	1	1	-	-	-	-	1	1	1	-	1	-	-	-	1	-	1	1	-	-	-
26085691|F|0-52:C>G-52:C>G	1	86775401	1	1	-	1	-	1	1	0	0	-	1	0	-	-	0	1	0	1	1	-	1	0	-	1	1	0	1	1	-	-	-	-	1	1	1	-	1	0	-	0	1	-	1	1	0	0	0
21696760|F|0-11:T>C-11:T>C	1	86775467	0	0	0	0	0	0	0	0	0	0	0	0	-	0	0	0	0	0	0	0	0	0	0	0	0	0	0	0	0	0	0	0	0	0	0	0	0	0	0	0	0	0	0	0	0	0	0
21696760|F|0-64:C>A-64:C>A	1	86775467	0	0	0	0	0	0	0	0	0	0	0	0	0	0	0	0	0	0	0	0	0	0	0	0	0	0	0	0	0	0	0	0	0	0	0	0	0	0	0	0	0	0	0	0	0	0	0
29618784|F|0-38:C>A-38:C>A	1	86776105	0	-	0	-	0	0	-	0	-	-	0	0	0	-	-	0	-	0	0	0	-	0	-	0	0	-	-	0	-	0	0	0	0	0	-	-	-	0	-	-	0	0	-	0	-	-	-
2515840|F|0-26:T>C-26:T>C	1	87041903	0	-	-	-	0	0	-	-	0	0	0	-	0	-	-	0	-	0	0	0	0	0	0	0	0	-	0	0	0	0	0	0	0	0	0	0	-	-	-	0	0	0	-	0	-	-	0
2511317|F|0-33:G>A-33:G>A	1	87098117	-	0	0	0	0	0	0	-	0	0	0	-	0	-	-	0	-	0	0	0	0	0	0	0	0	0	0	0	0	0	0	0	0	0	0	0	0	-	0	0	0	0	-	0	-	-	0
34738535|F|0-16:A>G-16:A>G	1	87837502	0	0	0	0	-	0	-	1	0	0	0	0	0	0	0	1	0	0	-	0	0	0	0	0	-	-	0	1	1	-	-	-	-	-	0	0	0	0	0	0	0	-	0	-	0	-	0
2596231|F|0-24:G>C-24:G>C	1	88015685	0	0	0	-	0	0	0	0	-	0	0	0	0	0	0	0	0	0	0	0	0	-	0	0	0	0	0	0	0	-	0	0	0	0	0	0	0	0	0	0	0	-	-	-	0	0	0
2596231|F|0-58:C>T-58:C>T	1	88015685	0	0	0	-	0	0	0	0	-	0	0	0	0	0	0	0	0	0	0	0	0	-	0	0	0	0	0	0	0	-	0	0	0	0	0	0	0	0	0	0	0	-	-	-	0	0	0
2432207|F|0-31:C>G-31:C>G	1	88197147	0	0	0	0	0	-	0	-	0	1	0	1	0	0	0	0	1	0	1	0	0	0	0	0	0	0	-	0	0	-	0	0	0	0	0	0	0	0	0	1	0	0	0	0	0	0	0
2432207|F|0-32:G>C-32:G>C	1	88197147	0	0	0	0	0	-	0	-	0	-	0	-	0	0	0	0	-	0	-	0	0	0	0	0	0	0	-	0	0	-	0	0	0	0	0	0	0	0	0	-	0	0	0	0	0	0	0
2432207|F|0-53:C>T-53:C>T	1	88197147	0	0	0	0	0	-	0	1	0	-	0	-	0	0	0	0	-	0	-	0	0	0	0	0	0	0	-	0	0	-	0	0	0	0	0	0	0	0	0	-	0	0	0	0	0	0	0
2432207|F|0-58:T>A-58:T>A	1	88197147	0	0	0	0	0	-	0	-	0	-	0	-	0	0	0	0	-	0	-	0	0	0	0	0	0	0	-	0	0	-	0	0	0	0	0	0	0	0	0	-	0	0	0	0	0	0	0
2550511|F|0-59:C>A-59:C>A	1	88197785	0	-	-	-	1	-	-	1	0	0	-	1	1	1	-	1	0	-	-	-	1	1	0	0	-	0	1	-	-	0	0	0	0	0	1	1	-	1	1	1	-	1	0	1	1	0	-
100079772|F|0-11:T>G-11:T>G	1	88273551	0	0	0	0	0	0	0	1	0	0	0	0	0	-	0	0	0	0	0	-	0	-	0	0	0	0	0	0	0	0	0	0	0	0	-	-	0	0	0	0	0	0	0	0	0	0	0
100079772|F|0-60:G>T-60:G>T	1	88273551	0	0	0	0	0	0	0	1	0	0	0	0	0	-	0	0	0	0	0	-	0	-	0	0	0	0	0	0	0	0	0	0	0	0	-	-	0	0	0	0	0	0	0	0	0	0	0
100079772|F|0-65:G>A-65:G>A	1	88273551	0	0	0	0	0	0	0	-	0	0	0	0	0	-	0	0	0	0	0	-	0	-	0	0	0	0	0	0	0	0	0	0	0	0	-	-	0	0	0	0	0	0	0	0	0	0	0
100079772|F|0-68:C>T-68:C>T	1	88273551	0	0	0	0	0	0	0	-	0	0	0	0	0	-	-	0	0	0	0	-	0	-	0	0	0	0	0	0	0	0	0	0	0	0	-	-	0	0	0	0	0	0	0	0	0	0	0
100079773|F|0-64:C>T-64:C>T	1	88273551	1	1	1	-	-	1	1	0	1	1	-	1	1	-	1	1	-	1	1	-	-	-	1	1	1	1	-	1	-	-	-	1	1	1	-	-	1	1	1	1	-	1	1	1	1	1	1
4583453|F|0-40:A>T-40:A>T	1	88447311	-	0	-	0	0	0	0	0	-	1	0	0	1	0	0	0	0	-	0	0	0	0	0	-	0	-	0	0	0	0	-	-	1	-	0	0	1	0	1	-	1	0	0	0	0	1	-
4583453|F|0-66:G>C-66:G>C	1	88447311	1	0	1	0	0	0	0	0	1	-	0	0	-	0	0	0	0	1	0	0	0	0	0	1	0	1	0	0	0	0	1	1	1	1	0	0	1	0	-	1	-	0	0	0	0	-	1
24026821|F|0-67:G>T-67:G>T	1	88703164	1	1	1	1	1	-	-	1	0	1	-	-	-	-	0	-	0	1	-	-	-	0	1	1	1	0	0	1	1	1	-	-	-	-	0	-	0	0	1	0	-	0	0	-	1	1	1
24026917|F|0-68:A>C-68:A>C	1	88802368	1	1	1	1	1	-	-	1	1	1	-	0	-	-	1	1	1	1	0	-	1	1	1	0	1	1	1	1	1	1	0	0	0	0	1	1	1	-	1	1	1	1	1	1	1	1	0
2404340|F|0-22:T>C-22:T>C	1	88802368	1	1	1	1	1	1	-	1	1	1	-	-	-	-	1	1	1	1	-	-	1	1	1	-	1	1	1	1	1	1	-	-	-	-	1	1	1	-	1	1	1	1	1	1	1	1	-
25948960|F|0-35:A>G-35:A>G	1	88802368	1	1	1	1	1	1	-	1	1	1	-	-	-	-	1	1	1	1	-	-	1	1	1	-	1	1	1	1	1	1	-	-	-	-	1	1	1	-	1	1	1	1	0	1	1	1	-
34712414|F|0-67:A>G-67:A>G	1	88802368	1	1	1	1	1	1	0	1	1	1	0	0	0	0	1	1	1	1	-	0	1	0	1	-	1	1	1	1	1	1	-	-	-	-	1	1	1	0	1	1	0	1	1	1	1	1	-
100041783|F|0-23:T>C-23:T>C	1	89005239	0	1	1	-	1	1	-	1	1	-	1	-	-	-	1	1	1	1	1	1	1	-	1	1	-	1	1	-	-	-	1	1	1	1	1	1	1	-	-	1	1	1	1	1	-	-	1
2600528|F|0-44:T>C-44:T>C	1	89005239	1	0	1	0	1	-	0	1	1	0	1	-	-	-	1	1	1	1	1	1	1	0	1	1	0	1	1	0	0	0	1	1	1	1	1	1	1	0	0	1	1	1	1	1	0	0	1
2629737|F|0-24:G>C-24:G>C	1	89159744	0	-	-	-	0	-	0	0	-	-	-	1	-	0	-	0	-	0	-	-	0	0	0	0	0	0	0	0	-	0	-	-	-	-	-	0	0	0	-	0	0	-	-	0	0	-	0
2629737|F|0-30:C>T-30:C>T	1	89159744	0	-	-	-	0	-	0	0	-	-	-	-	-	0	-	0	-	0	-	-	0	0	0	0	0	0	0	0	-	0	-	-	-	-	-	0	0	0	-	0	0	-	-	0	0	-	0
24024628|F|0-26:G>C-26:G>C	1	89363168	0	0	0	0	0	0	0	0	0	-	0	0	0	0	0	0	0	0	0	0	0	-	0	0	-	0	0	-	-	0	0	0	0	0	0	0	0	0	0	0	-	0	0	-	0	0	0
24024628|F|0-7:A>C-7:A>C	1	89363168	0	0	0	0	0	0	0	0	0	-	0	0	0	0	0	0	0	0	0	0	0	-	0	0	-	0	0	-	-	0	0	0	0	0	0	0	0	0	0	0	-	0	0	-	0	0	0
29625460|F|0-60:A>G-60:A>G	1	89563198	0	-	-	-	-	-	-	0	-	-	0	-	0	0	-	-	-	-	0	0	0	-	-	0	-	-	0	-	-	0	0	0	0	0	0	0	0	0	0	0	-	0	-	-	0	0	0
100053910|F|0-9:C>T-9:C>T	1	89689402	-	-	0	0	0	0	0	0	-	-	0	0	-	-	0	0	0	-	-	0	-	0	-	0	-	0	0	-	0	0	0	-	0	0	0	-	0	-	0	-	-	0	-	-	-	-	-
100053911|F|0-10:T>G-10:T>G	1	89689402	-	-	1	1	1	1	1	1	-	-	1	1	-	-	1	1	1	-	-	1	-	1	-	1	-	1	1	-	1	1	1	-	1	1	1	-	1	-	1	0	0	1	-	-	-	-	-
2508172|F|0-37:A>G-37:A>G	1	89824303	0	0	0	0	0	-	0	0	-	-	0	1	0	0	0	0	0	0	0	0	1	0	0	0	0	0	1	0	0	0	0	0	0	0	1	1	-	0	0	0	0	0	0	-	0	0	0
2433298|F|0-7:T>G-7:T>G	1	89963108	0	0	0	0	0	0	0	0	1	0	0	0	0	-	0	0	-	0	0	0	0	0	0	0	0	0	0	0	0	0	0	0	0	0	0	0	0	0	0	-	0	0	-	0	0	0	0
2535078|F|0-19:C>T-19:C>T	1	90437108	0	0	0	0	0	0	0	0	0	0	0	0	0	0	0	0	0	0	0	0	0	0	0	0	0	0	0	0	0	0	0	0	0	0	0	0	0	0	0	0	0	0	0	0	0	0	0
2535078|F|0-27:G>A-27:G>A	1	90437108	0	0	0	0	0	0	0	0	0	0	0	0	0	0	0	0	0	0	0	0	0	0	0	0	0	0	0	0	0	0	0	0	0	0	0	0	0	0	0	0	0	0	0	0	0	0	0
100066694|F|0-16:C>T-16:C>T	1	90524591	0	0	0	-	0	-	-	0	1	-	-	0	-	-	1	-	0	0	0	-	-	-	1	0	-	1	-	-	-	-	-	-	1	-	-	-	0	-	-	-	-	-	-	1	-	-	0
2509101|F|0-51:T>G-51:T>G	1	90821039	0	-	-	-	0	0	0	-	0	-	-	-	0	-	0	0	-	-	-	-	-	0	0	-	-	0	0	0	-	0	0	0	0	0	0	0	-	-	0	0	-	0	0	-	0	0	-
4584782|F|0-32:A>G-32:A>G	1	90867022	0	-	-	-	0	0	1	-	-	1	-	1	-	0	0	0	0	-	1	-	1	-	1	-	-	0	1	0	1	1	-	-	-	-	1	1	1	0	0	1	-	1	0	1	-	0	-
4584782|F|0-59:G>T-59:G>T	1	90867022	0	-	-	-	0	0	-	-	-	-	-	-	-	0	0	0	0	-	1	-	-	-	1	-	-	0	-	0	-	1	-	-	-	-	1	-	1	0	-	1	-	-	0	-	0	0	-
4584782|F|0-65:C>T-65:C>T	1	90867022	0	-	-	-	0	0	1	-	-	1	-	1	-	0	0	0	0	-	-	-	1	-	1	-	-	0	1	0	1	1	-	-	-	-	1	1	1	0	-	1	-	1	0	1	-	0	-
4585333|F|0-37:A>G-37:A>G	1	90868846	0	1	-	1	0	-	-	-	1	-	1	0	1	0	0	0	0	1	0	1	0	1	0	-	1	0	-	0	-	-	1	1	1	1	-	-	-	0	0	-	1	-	0	-	-	0	1
4585333|F|0-61:G>A-61:G>A	1	90868846	0	1	-	1	0	-	-	-	1	-	1	0	1	0	0	0	0	1	0	1	0	1	0	-	1	0	-	0	-	-	1	1	1	1	-	-	-	0	0	-	1	-	0	-	-	0	1
4584404|F|0-21:G>A-21:G>A	1	90931625	0	-	-	-	0	0	0	-	-	0	-	0	0	0	-	0	0	-	0	-	0	0	0	0	0	0	0	0	0	0	0	0	0	0	0	0	0	-	0	0	-	0	0	0	0	0	-
4584404|F|0-65:T>A-65:T>A	1	90931625	0	1	-	1	-	-	0	-	1	0	1	0	0	0	1	0	0	1	0	1	0	0	0	0	0	0	0	0	0	0	0	0	0	0	0	0	0	1	0	0	1	0	0	0	-	0	1
34736023|F|0-34:T>G-34:T>G	1	90931691	-	-	-	-	-	-	1	-	1	-	-	-	-	-	1	-	-	1	1	-	1	-	-	-	-	1	-	1	1	1	-	-	-	-	-	1	1	1	-	1	1	-	1	1	-	1	1
2508593|F|0-14:C>G-14:C>G	1	90964613	0	0	0	0	0	0	0	0	0	0	0	0	0	0	0	0	0	0	0	0	0	0	0	0	0	0	0	0	0	0	0	0	0	0	0	0	0	0	0	0	0	0	0	0	0	0	0
2508593|F|0-61:T>C-61:T>C	1	90964613	0	0	0	0	0	0	0	0	0	0	0	0	0	0	0	0	0	0	0	0	0	0	0	0	0	0	0	0	0	0	0	0	0	0	0	0	0	0	0	0	0	0	0	0	0	0	0
2535816|F|0-36:T>C-36:T>C	1	90964880	0	0	-	-	0	0	0	0	0	0	0	0	0	0	0	0	0	0	0	0	-	-	0	0	0	0	-	0	0	0	0	0	0	0	-	-	-	0	0	0	0	0	0	0	0	0	0
2535816|F|0-53:A>G-53:A>G	1	90964880	0	0	1	-	-	0	0	0	0	0	0	0	0	0	0	0	0	0	0	0	1	-	0	0	0	0	1	0	0	0	0	0	0	0	1	1	-	0	0	0	0	0	0	0	0	0	0
4583511|F|0-24:T>G-24:T>G	1	91138768	0	0	0	0	0	-	0	1	0	0	0	0	0	0	0	0	0	0	0	0	0	0	0	0	0	0	0	0	0	0	0	0	0	0	0	0	0	0	1	0	0	1	0	0	0	0	0
100044332|F|0-16:C>T-16:C>T	1	91146889	-	-	-	-	-	1	1	-	1	1	1	-	-	-	1	1	0	1	1	-	-	-	-	-	-	0	1	1	-	0	-	-	-	-	-	-	-	-	1	1	1	1	1	1	-	0	1
2515410|F|0-30:G>A-30:G>A	1	91146889	0	-	-	-	1	1	1	0	1	-	1	-	0	0	1	1	-	1	1	-	0	0	0	-	0	-	-	1	0	-	0	0	0	0	0	0	0	0	1	1	1	1	1	1	0	-	1
25003539|F|0-20:T>A-20:T>A	1	91626649	1	1	1	1	-	-	1	1	1	-	1	1	0	1	1	1	1	1	1	1	1	1	1	0	1	1	1	1	1	1	1	1	1	1	1	1	1	1	1	1	1	1	1	1	1	1	1
100021176|F|0-64:G>A-64:G>A	1	92328521	1	-	0	1	0	1	0	0	-	-	1	0	0	0	0	-	0	0	0	-	-	1	0	0	-	0	-	-	1	0	1	1	1	-	0	0	0	0	0	-	0	-	0	-	1	0	-
100040418|F|0-36:T>G-36:T>G	1	92557280	0	1	-	1	1	1	0	0	-	0	1	-	-	0	0	0	0	0	-	1	0	0	-	0	0	0	0	-	0	0	0	0	0	-	-	-	0	1	0	0	0	0	0	0	0	0	0
26083807|F|0-6:C>T-6:C>T	1	92685013	1	-	0	-	1	-	1	1	0	-	-	-	1	-	1	-	0	-	-	-	-	-	-	-	-	-	-	-	1	-	-	-	1	-	0	-	1	-	-	-	-	0	-	0	1	-	1
2514323|F|0-15:A>C-15:A>C	1	92896006	0	0	0	0	0	0	0	0	0	0	0	0	0	0	0	0	0	0	0	0	0	0	0	0	0	0	0	0	0	0	0	0	0	0	0	0	0	0	0	0	0	1	0	1	0	0	0
2514323|F|0-54:G>T-54:G>T	1	92896006	0	0	0	0	0	0	0	0	0	0	0	0	0	1	0	0	0	0	0	0	0	0	0	0	0	0	0	0	0	0	0	0	0	0	0	0	0	0	0	0	0	-	0	-	0	0	0
2586441|F|0-22:C>G-22:C>G	1	92896878	-	-	-	-	0	-	0	0	0	0	-	-	0	-	0	-	0	-	-	-	0	-	-	-	-	0	-	0	0	0	-	-	-	-	-	0	0	0	0	-	-	0	0	-	-	-	-
2395565|F|0-14:T>G-14:T>G	1	92896944	0	0	0	0	1	0	-	1	-	1	0	0	1	0	0	0	-	0	0	0	1	1	0	0	0	1	1	1	0	1	0	0	0	0	1	1	-	1	1	0	0	1	1	0	0	0	0
2395565|F|0-29:T>C-29:T>C	1	92896944	-	0	0	0	-	0	0	-	0	0	0	0	-	0	0	0	0	0	0	0	-	-	0	0	0	-	-	-	0	0	0	0	0	0	-	0	0	0	-	0	0	-	-	0	0	0	0
4583196|F|0-11:C>G-11:C>G	1	92898521	0	1	0	1	1	1	1	0	1	1	1	1	1	1	1	0	1	1	1	1	1	1	0	1	1	1	1	1	1	1	1	1	1	1	1	1	1	1	1	1	1	1	1	-	1	1	1
100044201|F|0-37:C>T-37:C>T	1	93183339	0	-	0	-	0	0	0	0	0	0	-	0	0	0	0	0	0	0	0	0	0	0	0	0	0	0	0	0	0	0	0	-	0	0	0	0	0	0	0	0	0	0	0	0	0	0	0
2551793|F|0-61:A>C-61:A>C	1	93212629	0	-	0	-	0	0	0	0	0	0	-	0	-	0	0	0	0	0	0	-	0	0	0	0	0	0	0	0	0	0	0	0	0	0	0	0	0	0	0	0	0	0	0	0	0	0	0
2449057|F|0-55:C>G-55:C>G	1	93213376	0	0	-	0	0	-	0	0	-	0	-	-	0	0	0	0	-	-	0	0	-	0	0	0	0	-	-	-	0	-	0	0	0	0	-	-	0	0	0	0	-	-	0	0	0	-	0
2440915|F|0-17:A>G-17:A>G	1	93303833	-	0	0	0	0	0	0	-	-	0	-	1	0	0	0	0	-	0	0	0	0	0	0	0	0	0	0	-	0	1	0	0	0	0	0	0	0	0	0	-	0	-	0	0	0	1	0
2440915|F|0-57:C>A-57:C>A	1	93303833	-	0	0	0	0	0	0	-	0	0	-	-	0	0	0	0	0	0	0	0	0	0	0	0	0	0	0	0	0	-	0	0	0	0	0	0	0	0	0	-	0	-	0	0	0	-	0
2440915|F|0-61:C>T-61:C>T	1	93303833	1	0	0	0	0	0	0	-	0	0	-	-	0	0	0	0	0	0	0	0	0	0	0	0	0	0	0	0	0	-	0	0	0	0	0	0	0	0	0	-	0	-	0	0	0	-	0
2440915|F|0-64:A>G-64:A>G	1	93303833	-	0	0	0	0	0	0	-	0	0	-	-	0	0	0	0	0	0	0	-	0	0	0	0	0	-	0	0	0	-	0	0	0	-	0	-	0	0	0	-	0	-	0	0	0	-	0
2573730|F|0-39:G>A-39:G>A	1	93303899	-	0	0	0	0	0	-	-	-	0	0	-	0	0	0	0	-	0	-	-	0	0	0	0	0	0	0	-	0	-	0	0	0	0	0	0	0	0	0	-	0	-	0	0	0	-	0
2573730|F|0-42:C>A-42:C>A	1	93303899	-	0	0	0	0	0	-	-	-	0	0	-	0	0	0	0	-	0	-	-	0	0	0	0	0	0	0	-	0	-	0	0	0	0	0	0	0	0	0	-	0	-	0	0	0	-	0
2573730|F|0-48:C>T-48:C>T	1	93303899	1	0	0	0	0	0	-	-	-	0	0	-	0	0	0	0	-	0	-	-	0	0	0	0	0	0	0	-	0	-	0	0	0	0	0	0	0	0	0	-	0	-	0	0	0	-	0
2573730|F|0-68:G>A-68:G>A	1	93303899	-	0	0	0	0	0	-	-	-	0	0	-	0	0	0	0	-	0	-	-	0	0	0	0	0	0	0	-	0	-	0	0	0	0	0	0	0	0	0	-	0	-	0	0	0	-	0
2573730|F|0-8:C>G-8:C>G	1	93303899	-	0	0	0	0	0	-	1	-	0	0	-	0	0	0	0	-	0	-	-	0	0	0	0	0	0	0	-	0	-	0	0	0	0	0	0	0	0	0	-	0	1	0	0	0	-	0
4576670|F|0-14:A>C-14:A>C	1	93425070	0	0	-	0	0	0	0	0	0	-	0	1	0	-	0	0	-	-	0	0	-	-	0	0	0	0	0	0	-	1	0	0	0	0	0	-	0	0	0	0	0	1	0	0	-	-	0
4576670|F|0-28:G>A-28:G>A	1	93425070	0	0	1	0	-	0	0	0	0	1	0	0	0	1	0	0	-	1	-	0	1	1	0	0	0	1	0	0	1	-	0	0	0	0	0	1	-	0	-	0	0	1	0	0	1	-	0
24025007|F|0-44:T>G-44:T>G	1	93741945	-	0	1	0	-	0	1	1	1	0	0	-	1	-	1	-	-	-	-	0	-	0	0	-	-	-	1	-	1	-	-	-	-	-	-	-	1	1	1	1	-	1	-	-	1	-	-
100044046|F|0-56:C>T-56:C>T	1	93754944	1	-	-	-	-	-	-	-	-	-	-	-	-	0	-	1	-	0	0	-	0	-	-	0	0	0	0	-	-	0	0	0	0	0	-	0	-	-	-	0	1	-	0	0	-	0	-
2451024|F|0-18:A>C-18:A>C	1	93754944	-	0	0	0	-	-	0	0	0	0	0	-	-	1	-	-	-	1	1	0	1	0	0	1	1	1	1	-	0	1	1	1	1	1	-	1	-	-	0	1	-	-	1	1	0	1	-
2396453|F|0-58:G>T-58:G>T	1	94027665	0	0	1	0	0	0	0	1	0	0	0	1	0	0	0	0	0	0	0	0	0	0	0	0	0	0	0	0	0	0	0	0	0	0	-	0	0	0	-	0	0	0	0	0	0	0	0
4587580|F|0-10:G>A-10:G>A	1	94343074	0	0	0	0	-	0	0	-	0	0	0	0	0	1	1	0	0	1	0	0	1	0	1	1	0	1	0	0	0	-	0	0	0	0	1	1	0	0	-	1	1	0	1	-	0	-	1
4587580|F|0-62:G>T-62:G>T	1	94343074	0	0	0	0	0	0	0	-	0	0	0	0	0	-	-	0	-	-	0	0	-	0	0	-	0	-	0	-	0	-	0	0	0	0	-	-	0	0	-	-	-	0	0	1	0	1	-
2393966|F|0-30:T>G-30:T>G	1	94345379	-	-	-	-	-	-	-	-	-	-	-	-	-	0	0	-	-	0	-	-	0	-	0	0	0	0	-	-	-	-	0	0	0	0	-	0	-	-	1	0	0	-	0	-	-	-	0
2393966|F|0-44:A>C-44:A>C	1	94345379	-	-	-	-	1	-	-	-	-	-	-	-	-	0	0	-	1	0	-	-	0	-	0	0	0	0	1	1	-	1	0	0	0	0	-	0	-	-	-	0	0	-	0	1	-	1	0
2377733|F|0-66:A>T-66:A>T	1	94345445	0	0	0	0	0	0	0	0	0	0	0	0	0	0	0	0	-	0	0	0	0	0	0	0	0	0	0	0	0	0	0	0	0	0	0	0	0	0	0	0	0	0	0	0	0	0	0
29619157|F|0-62:G>A-62:G>A	1	94346657	0	0	-	0	0	0	0	-	0	0	0	0	0	-	-	0	0	-	0	0	-	0	-	-	-	-	-	0	0	-	-	-	-	-	0	-	0	0	-	0	-	0	-	-	0	-	-
100071309|F|0-66:T>G-66:T>G	1	94474583	-	1	0	-	-	-	0	0	0	0	1	1	0	0	1	0	1	1	0	1	0	0	-	0	1	0	-	1	0	0	-	-	-	1	-	0	0	0	0	1	0	0	0	1	0	1	1
2471877|F|0-42:C>G-42:C>G	1	94474583	-	0	1	0	-	0	1	1	1	1	0	0	1	1	0	1	0	0	1	0	1	1	0	1	0	1	0	0	1	1	0	0	0	0	-	1	1	1	1	0	1	1	1	0	1	0	0
2471877|F|0-46:C>A-46:C>A	1	94474583	-	0	-	0	0	0	-	-	0	-	0	0	-	-	0	-	-	0	-	0	-	-	0	-	0	-	0	0	-	-	0	0	0	0	1	-	-	-	-	0	-	-	-	0	-	0	0
29629944|F|0-19:T>C-19:T>C	1	94474583	-	-	1	1	1	-	1	1	1	1	-	-	1	1	-	1	-	-	1	-	1	1	-	1	-	1	-	-	1	1	-	-	-	-	-	1	1	1	1	-	1	1	1	-	1	-	-
2514457|F|0-20:C>T-20:C>T	1	94574293	-	0	0	0	0	0	-	0	0	0	0	-	-	-	-	-	0	-	0	0	-	0	0	-	-	-	-	0	-	-	-	-	-	-	-	-	-	-	-	-	-	-	-	0	-	0	0
2514647|F|0-48:A>G-48:A>G	1	94574298	0	-	-	-	-	-	1	-	0	-	-	0	0	0	0	1	0	0	-	-	0	-	-	0	0	0	-	-	0	-	0	0	0	0	0	0	0	0	0	0	1	0	0	-	0	-	-
2397394|F|0-59:G>A-59:G>A	1	94942788	-	1	-	1	1	1	1	1	1	-	1	1	1	1	1	-	1	-	0	1	-	-	-	1	1	-	1	1	1	1	-	1	1	1	1	-	-	-	1	1	1	1	-	-	-	1	-
2413691|F|0-19:A>C-19:A>C	1	95220609	1	0	-	0	1	0	-	1	-	0	0	1	0	0	1	0	-	1	1	0	1	0	1	1	1	1	1	-	1	-	1	1	1	1	1	1	1	1	1	0	0	1	0	0	1	0	1
26083788|F|0-22:T>C-22:T>C	1	95220609	1	-	1	-	-	-	0	1	1	-	-	1	-	-	1	-	1	1	1	-	1	-	1	1	1	1	1	1	-	1	1	1	1	1	1	1	1	1	1	-	-	1	-	-	1	-	1
100069910|F|0-46:G>A-46:G>A	1	95221272	-	-	1	-	0	-	0	1	1	1	-	-	1	1	1	1	1	-	1	-	-	1	-	1	1	1	1	1	-	1	1	1	1	1	-	1	-	-	0	1	0	-	1	1	-	1	0
16727273|F|0-13:T>G-13:T>G	1	95221272	-	0	-	0	-	0	-	1	1	1	0	-	1	1	1	1	1	-	1	0	0	1	-	1	1	1	1	1	-	1	1	1	1	1	-	1	-	-	-	1	-	-	1	1	-	1	-
4582898|F|0-6:A>G-6:A>G	1	95221272	0	-	1	-	0	-	-	1	1	1	-	0	1	-	1	1	1	0	1	-	0	1	0	1	1	1	1	-	0	1	1	1	1	1	0	1	0	0	-	1	-	0	1	1	0	1	-
2417226|F|0-35:G>A-35:G>A	1	95479262	0	0	-	0	0	0	1	0	0	0	0	0	0	1	0	0	0	0	0	0	0	1	0	0	1	0	0	0	0	0	0	0	0	0	0	0	0	0	0	0	0	0	0	0	0	0	0
24030888|F|0-21:C>G-21:C>G	1	95754900	1	1	0	-	1	1	-	-	-	-	-	1	-	0	-	-	-	-	1	-	-	0	-	1	0	-	1	1	1	1	1	1	1	1	-	-	-	1	1	1	1	-	1	-	1	1	1
100040869|F|0-20:G>A-20:G>A	1	95965592	-	-	0	-	0	0	-	0	0	-	-	-	0	-	-	0	-	0	-	-	-	0	-	-	0	-	0	0	-	-	0	0	0	0	-	-	-	-	-	-	0	-	-	-	-	-	-
100090363|F|0-22:T>G-22:T>G	1	96383123	-	1	1	-	1	1	-	1	-	1	-	1	1	-	-	-	0	1	-	-	1	-	-	-	-	1	-	1	0	-	-	-	-	1	1	-	1	1	1	-	-	-	1	-	0	1	1
2431500|F|0-30:A>G-30:A>G	1	96409119	0	-	0	-	-	-	-	0	0	-	-	-	0	0	-	0	-	-	-	-	-	-	0	-	1	-	-	0	-	-	0	0	0	0	-	-	-	-	0	-	-	-	-	0	-	0	0
2431500|F|0-59:G>A-59:G>A	1	96409119	0	-	0	-	-	-	-	0	0	-	-	-	0	0	-	0	-	-	-	-	-	-	0	-	-	-	-	0	-	-	0	0	0	0	-	-	-	-	0	-	-	-	-	0	-	0	0
100064255|F|0-10:T>G-10:T>G	1	96641451	-	1	1	1	1	1	-	-	1	1	1	-	-	-	0	1	1	-	-	1	1	1	1	1	1	1	-	-	-	-	-	-	-	-	-	1	-	-	-	-	-	-	1	-	-	-	1
100041039|F|0-9:A>G-9:A>G	1	96684049	0	-	-	-	-	-	0	-	-	-	-	0	-	0	1	-	0	0	0	-	-	-	-	-	-	-	0	0	-	0	-	-	-	-	0	-	-	-	0	0	0	-	-	0	-	0	-
2561471|F|0-61:T>A-61:T>A	1	96684049	1	-	-	-	0	-	1	0	-	-	-	1	0	1	-	-	1	1	1	-	-	-	-	-	-	-	1	-	0	1	0	0	0	0	1	-	-	-	1	1	1	0	-	1	0	1	-
24024629|F|0-24:C>T-24:C>T	1	96703920	0	0	0	0	0	0	0	0	-	0	0	0	0	0	0	-	0	0	0	0	0	0	0	0	0	0	0	0	0	-	0	0	0	0	0	0	0	0	0	0	0	0	0	0	0	0	0
29630924|F|0-50:T>C-50:T>C	1	96761398	0	-	0	-	0	-	0	-	-	-	-	0	-	0	0	0	0	-	-	-	0	-	-	0	-	0	0	-	-	0	-	-	-	-	-	0	-	-	-	0	0	-	0	-	-	0	0
4575972|F|0-18:A>T-18:A>T	1	96901781	0	-	0	-	0	-	0	-	0	0	-	0	-	0	0	0	0	0	-	-	0	0	0	0	0	0	0	0	-	0	-	-	-	-	0	0	-	0	0	0	0	-	0	0	-	0	0
4575972|F|0-5:A>T-5:A>T	1	96901781	0	-	0	-	0	-	0	-	0	0	-	0	-	0	0	0	0	0	-	-	0	0	0	0	0	0	0	0	-	0	-	-	-	-	0	0	-	0	0	0	0	-	0	0	-	0	0
2541488|F|0-30:C>G-30:C>G	1	96901847	0	-	0	-	0	-	0	-	0	-	-	-	-	0	0	0	0	0	-	0	0	-	0	0	0	0	0	0	-	0	-	-	0	-	0	0	-	-	0	0	0	-	0	0	-	0	0
2541488|F|0-32:A>G-32:A>G	1	96901847	0	-	0	-	0	-	0	-	0	-	-	-	-	0	0	0	0	0	-	0	0	-	0	0	0	0	0	0	-	0	-	-	0	-	0	0	-	-	0	0	0	-	0	0	-	0	0
2443148|F|0-66:G>A-66:G>A	1	97042597	0	-	0	0	0	0	-	0	1	0	0	0	0	0	0	0	0	0	0	0	0	0	0	0	0	0	0	0	0	0	0	0	0	0	0	0	0	0	0	0	0	0	0	0	0	-	0
2476130|F|0-47:C>G-47:C>G	1	97044166	0	0	0	0	0	0	0	0	-	-	0	0	0	0	-	0	0	-	-	0	-	0	0	0	0	1	-	0	0	0	0	0	0	0	0	0	-	-	0	0	-	0	0	0	-	0	-
2476130|F|0-67:C>T-67:C>T	1	97044166	0	0	0	0	0	0	0	0	1	-	0	0	0	0	-	0	0	-	1	0	-	0	0	0	0	-	-	0	0	0	0	0	0	0	0	0	-	1	0	0	1	0	0	0	1	0	-
2642589|F|0-11:C>A-11:C>A	1	97044992	0	0	0	0	0	0	0	0	0	0	0	0	0	1	0	0	0	0	0	0	1	0	0	0	0	0	0	-	0	-	0	0	0	0	-	-	0	0	0	0	0	0	-	1	0	1	0
2642589|F|0-43:G>C-43:G>C	1	97044992	0	0	0	0	0	0	0	0	0	0	0	0	0	-	0	0	0	0	0	0	-	0	0	0	0	0	0	0	0	0	0	0	0	0	-	0	0	0	0	0	0	0	-	-	0	-	0
2642589|F|0-48:C>G-48:C>G	1	97044992	0	0	0	0	0	0	0	0	-	0	0	0	0	-	0	0	0	0	0	0	-	0	0	0	0	0	0	0	0	0	0	0	0	0	-	0	0	0	0	0	0	0	1	-	0	-	0
25946479|F|0-6:C>T-6:C>T	1	97316266	1	0	-	0	1	-	1	1	1	1	0	1	1	1	1	1	1	1	1	0	1	1	1	1	1	1	1	1	1	1	1	1	1	1	1	1	1	1	1	1	1	1	1	1	1	1	1
100022637|F|0-46:C>T-46:C>T	1	97339815	-	0	-	0	1	-	1	1	-	1	0	-	1	1	-	1	1	1	-	0	-	-	-	0	-	1	-	-	1	1	1	-	1	1	-	1	1	1	1	1	1	-	-	1	-	-	-
24028023|F|0-58:C>T-58:C>T	1	97457995	0	0	0	0	-	0	0	0	0	0	0	0	0	-	-	-	0	0	0	0	0	0	0	0	0	0	0	0	0	0	0	-	0	-	0	0	0	0	0	-	0	0	0	-	0	-	0
2443593|F|0-27:C>T-27:C>T	1	97705367	-	-	0	-	0	0	-	0	0	-	0	0	1	-	-	1	-	0	-	-	-	0	0	0	0	0	-	0	0	0	0	0	0	0	0	0	-	0	0	0	-	0	0	0	-	0	-
2490609|F|0-9:A>C-9:A>C	1	97708221	0	0	0	0	0	0	1	0	0	1	0	0	0	1	1	-	-	0	1	0	-	0	0	0	0	0	0	0	0	0	0	0	0	0	0	0	0	0	0	0	0	0	0	0	1	0	0
100041391|F|0-48:T>C-48:T>C	1	97869655	0	0	-	-	0	0	-	0	0	-	0	0	0	-	-	0	-	-	-	-	1	-	-	-	0	0	0	0	0	-	0	-	0	0	-	0	-	0	-	-	-	-	-	0	-	0	0
100041391|F|0-63:G>A-63:G>A	1	97869655	0	0	-	-	0	0	-	0	0	-	0	0	0	-	-	0	-	-	-	-	-	-	-	-	0	0	0	0	0	-	0	-	0	0	-	0	-	0	-	-	-	-	-	0	-	0	0
100042037|F|0-28:C>T-28:C>T	1	98088056	0	0	-	0	0	0	-	0	0	-	0	0	0	-	-	0	-	0	-	0	0	-	-	0	0	0	0	0	0	0	0	0	0	0	0	0	0	0	-	0	-	0	0	-	0	0	-
2413839|F|0-8:C>T-8:C>T	1	98088056	1	1	-	1	1	1	-	1	1	-	1	1	1	0	0	1	-	1	0	1	1	0	0	1	1	1	1	1	1	1	1	1	1	1	1	1	1	1	-	1	0	1	1	-	1	1	-
2390867|F|0-45:G>A-45:G>A	1	98108531	0	0	0	0	0	0	0	0	0	0	0	1	0	0	1	0	0	0	1	0	-	0	0	0	0	0	-	0	0	0	0	0	0	0	0	0	-	0	-	0	0	0	0	0	1	0	-
100055162|F|0-37:T>G-37:T>G	1	98160068	1	-	-	1	1	-	-	1	-	-	1	1	-	-	1	1	-	-	-	1	-	-	-	-	1	1	-	1	1	-	-	-	-	1	-	1	1	-	-	-	1	-	1	-	-	1	-
29626983|F|0-64:C>A-64:C>A	1	98281709	0	-	-	0	0	0	-	0	-	-	-	-	-	0	0	-	-	0	-	-	-	1	-	0	0	0	-	0	-	-	0	-	0	0	1	0	0	0	-	-	0	-	-	-	-	0	0
2590066|F|0-7:A>T-7:A>T	1	98598088	0	1	-	1	0	-	1	0	0	1	1	-	0	0	0	0	-	-	0	1	1	1	0	0	0	0	0	0	0	0	0	0	0	0	0	0	0	-	0	0	0	0	1	0	1	0	1
100021501|F|0-15:G>T-15:G>T	1	98889410	0	1	-	1	0	-	1	0	0	1	1	1	0	0	0	0	-	-	0	1	1	1	0	0	0	0	0	0	0	0	0	0	0	0	0	0	0	0	0	0	0	0	-	0	0	0	1
2520299|F|0-32:T>A-32:T>A	1	98893594	0	0	0	0	0	0	0	0	0	0	0	0	0	1	-	0	0	0	0	0	0	0	0	0	0	0	0	0	0	0	0	0	0	0	0	0	1	1	0	0	0	0	0	0	0	0	0
2520299|F|0-64:G>A-64:G>A	1	98893594	0	0	0	0	0	0	0	0	0	0	0	0	0	-	1	0	0	0	0	0	0	0	0	0	0	0	0	0	0	0	0	0	0	0	0	0	-	-	0	0	0	0	0	0	0	-	0
100066437|F|0-44:C>T-44:C>T	1	98893660	-	1	1	1	1	1	-	1	1	1	1	-	1	1	1	-	1	1	1	1	1	-	1	1	-	-	1	1	-	1	1	1	1	1	1	-	1	1	1	0	1	-	-	1	1	-	-
2608539|F|0-25:T>C-25:T>C	1	98893660	0	0	0	-	0	0	-	-	0	0	0	-	0	0	-	1	0	0	0	0	0	1	0	0	-	-	-	0	-	0	0	0	0	-	0	-	0	-	0	-	0	-	0	-	0	-	-
2608539|F|0-68:T>C-68:T>C	1	98893660	0	0	0	-	0	0	1	-	0	0	0	1	0	0	0	-	0	0	0	0	0	-	0	0	-	-	-	0	-	0	0	0	0	-	0	-	0	-	0	-	0	-	0	-	0	-	-
2570040|F|0-27:T>A-27:T>A	1	99779151	0	-	0	-	0	0	0	0	0	0	0	0	0	0	0	-	0	0	0	-	0	0	0	0	-	0	0	0	0	0	0	0	0	0	0	0	0	0	0	0	0	0	-	0	0	0	0
2570040|F|0-67:A>G-67:A>G	1	99779151	0	1	-	1	0	-	0	0	0	0	1	0	0	0	0	1	0	0	0	1	0	0	0	0	-	0	0	0	0	0	0	0	0	0	0	0	0	0	0	0	0	0	1	0	0	0	0
2570040|F|0-7:G>T-7:G>T	1	99779151	0	-	0	-	0	0	0	0	0	0	0	0	0	0	0	-	0	0	0	-	0	0	0	0	-	0	0	0	0	0	0	0	0	0	0	0	0	0	0	0	0	0	-	0	0	0	0
2475858|F|0-24:G>A-24:G>A	1	99779217	0	-	0	-	0	0	0	0	0	0	-	0	0	-	1	-	0	0	0	-	0	-	0	0	-	0	0	0	0	0	0	0	0	0	0	0	0	0	0	0	0	0	-	0	0	0	0
2475858|F|0-35:A>G-35:A>G	1	99779217	0	1	0	1	-	-	0	0	0	0	1	0	0	1	-	1	0	0	0	1	0	1	0	0	-	0	0	0	0	0	0	0	0	0	0	0	-	0	0	0	0	0	1	0	0	0	0
100024515|F|0-12:C>T-12:C>T	1	99944262	1	-	-	-	1	-	1	1	1	-	-	1	-	1	1	-	-	-	-	-	-	1	-	-	1	-	1	-	-	-	1	-	1	-	1	1	-	1	-	-	-	1	-	1	1	-	1
34661784|F|0-36:T>C-36:T>C	1	100224712	0	0	-	0	0	-	-	-	-	0	0	-	0	-	0	-	0	0	0	0	-	0	-	-	-	0	-	-	-	-	-	-	-	-	-	-	0	0	-	-	0	-	0	0	0	-	-
100054584|F|0-20:C>T-20:C>T	1	100224778	1	1	0	1	-	-	0	1	0	1	1	0	1	0	1	0	-	-	1	1	0	1	0	-	0	1	0	-	0	0	1	1	1	1	0	0	1	1	0	0	1	0	1	1	1	0	1
100054585|F|0-22:C>A-22:C>A	1	100224778	0	0	-	0	0	0	-	0	-	0	0	-	0	-	0	-	0	0	0	0	-	0	0	0	-	0	-	0	-	-	0	0	0	0	-	-	0	0	-	-	0	-	0	0	0	-	0
2414079|F|0-51:T>G-51:T>G	1	100224778	1	1	-	1	1	1	-	1	-	1	1	-	1	-	1	-	1	1	1	1	-	1	1	1	-	1	-	1	-	-	1	1	1	1	-	-	1	1	-	-	1	-	1	1	1	-	1
100022328|F|0-20:G>A-20:G>A	1	100638721	0	0	0	0	0	0	0	0	0	0	0	0	0	0	0	-	0	0	0	0	0	0	0	0	0	0	0	0	0	0	0	0	0	0	0	0	0	0	-	0	0	0	0	0	0	0	0
4583481|F|0-58:A>G-58:A>G	1	100644823	0	-	-	1	0	0	0	1	-	-	1	0	0	1	0	1	1	0	0	1	0	1	0	1	0	0	1	-	0	1	1	1	1	1	0	0	0	0	0	0	1	0	1	-	0	0	0
2428010|F|0-32:C>A-32:C>A	1	101375697	0	0	0	0	0	0	0	0	1	0	0	0	0	0	0	0	-	1	0	0	0	0	1	0	0	0	1	0	0	0	0	0	0	0	1	0	0	0	0	1	0	0	1	0	1	0	0
2469338|F|0-11:A>T-11:A>T	1	101375763	0	-	-	-	1	-	1	1	1	-	-	-	1	-	-	-	-	1	1	-	-	-	1	-	1	-	1	-	1	-	-	-	-	-	1	-	-	1	-	1	-	-	1	-	1	-	-
2441764|F|0-27:C>G-27:C>G	1	101381058	0	0	-	0	0	0	0	0	1	0	0	0	0	0	0	0	-	0	0	0	0	0	1	0	0	1	1	0	0	0	0	0	0	0	1	1	0	0	0	1	0	0	1	0	1	0	0
100043965|F|0-67:C>T-67:C>T	1	101471354	-	1	1	-	1	1	1	1	1	1	-	-	-	1	1	1	1	-	1	-	1	1	1	-	1	1	1	1	1	1	-	-	-	-	1	1	1	1	-	1	1	1	1	1	1	1	1
2565768|F|0-44:G>C-44:G>C	1	101471354	-	1	1	0	1	-	1	1	1	1	0	0	0	1	1	1	1	0	1	0	1	1	1	-	1	1	1	1	1	1	-	-	-	-	1	1	1	1	0	1	1	1	1	1	1	1	1
100042984|F|0-45:G>A-45:G>A	1	102221536	0	-	-	0	-	0	-	0	0	-	0	-	0	0	0	-	1	0	-	0	-	0	0	-	0	0	-	-	0	-	0	-	0	0	0	0	-	0	-	0	-	-	0	-	0	0	-
100042985|F|0-56:T>C-56:T>C	1	102221536	1	-	-	1	-	1	-	1	1	-	1	-	1	1	1	1	-	1	-	1	-	1	1	-	1	1	-	-	1	-	1	-	1	1	1	1	-	1	-	1	-	-	1	-	1	1	-
4583862|F|0-12:T>A-12:T>A	1	102722844	0	0	0	0	0	0	0	0	0	0	0	1	0	0	-	-	0	-	0	0	0	-	0	-	0	0	-	-	-	-	-	-	-	-	0	0	0	0	0	0	0	-	0	0	-	-	-
4583862|F|0-29:C>T-29:C>T	1	102722844	0	0	0	0	0	-	0	0	0	0	0	-	0	0	1	1	0	1	0	0	0	1	0	1	0	0	1	1	1	1	1	1	1	1	0	-	-	0	0	0	0	1	0	0	1	1	1
2376067|F|0-65:A>G-65:A>G	1	103202654	0	0	0	-	-	0	1	1	-	0	1	1	0	1	0	0	-	0	1	1	1	0	-	-	1	0	0	0	0	0	0	0	0	0	1	-	0	1	1	1	1	0	1	1	0	0	0
2506467|F|0-12:G>A-12:G>A	1	103203446	1	1	1	-	1	1	-	-	1	1	-	-	1	-	-	1	1	1	-	-	-	1	-	1	-	1	1	1	1	1	1	1	1	1	-	1	1	1	-	-	-	1	-	-	1	1	1
2576635|F|0-41:G>A-41:G>A	1	103281252	0	0	-	0	-	-	1	1	1	0	0	0	1	1	-	0	0	0	1	0	1	0	1	0	1	-	0	0	0	0	0	0	0	0	1	-	0	1	1	1	-	0	0	0	0	0	0
2576635|F|0-66:C>T-66:C>T	1	103281252	0	0	1	0	0	0	-	-	0	0	0	0	-	-	1	0	-	0	-	0	-	0	-	0	-	1	0	0	0	0	0	0	0	0	-	-	0	-	-	-	1	0	0	0	0	0	0
2572580|F|0-34:C>A-34:C>A	1	103281838	0	-	0	1	1	1	1	1	1	-	1	-	1	1	0	1	0	0	1	1	1	0	1	0	1	0	1	-	1	1	0	0	0	0	1	0	1	1	0	1	0	0	1	0	1	0	1
2436343|F|0-13:T>C-13:T>C	1	103675499	0	-	-	-	0	0	0	0	-	-	-	0	1	0	-	0	-	1	0	-	0	-	0	1	0	-	-	1	-	0	1	1	1	1	0	1	0	-	1	0	1	1	-	-	0	1	0
2436343|F|0-18:T>C-18:T>C	1	103675499	0	-	-	-	0	0	0	0	0	-	-	0	-	0	-	0	-	-	0	-	0	-	0	0	0	-	-	-	-	0	-	-	-	0	0	-	0	-	-	0	-	-	-	-	0	-	0
2381386|F|0-34:C>A-34:C>A	1	104283111	0	-	-	0	0	0	-	0	0	0	0	0	0	1	-	0	-	0	1	0	0	-	-	0	0	-	-	0	-	0	0	0	0	0	1	0	0	-	0	0	0	-	-	0	0	-	0
100044562|F|0-30:C>T-30:C>T	1	105037498	0	0	-	0	0	0	0	0	0	0	0	0	0	0	0	0	0	0	1	0	0	0	0	0	0	0	0	0	0	0	0	0	0	0	0	0	0	0	0	0	0	0	0	0	0	0	0
2438750|F|0-58:G>A-58:G>A	1	105186815	-	0	0	-	-	0	0	-	0	-	-	0	-	0	0	-	-	-	0	-	-	-	0	0	-	-	-	0	0	-	0	0	0	0	0	-	-	-	0	0	-	-	0	-	0	-	-
24025295|F|0-26:T>C-26:T>C	1	105544737	1	-	-	-	1	1	-	-	1	1	-	-	1	1	1	1	0	1	1	-	-	1	1	1	-	1	0	-	1	1	1	1	1	1	1	-	-	1	1	1	1	-	-	-	1	1	-
100019988|F|0-60:T>C-60:T>C	1	105544803	0	-	1	-	-	1	-	-	1	1	-	-	1	-	1	1	-	1	1	-	-	-	1	1	-	1	-	1	1	1	-	1	1	1	1	-	-	1	1	1	1	-	-	-	1	1	-
100077559|F|0-27:T>G-27:T>G	1	105553754	1	1	0	1	1	-	1	1	0	1	1	0	0	1	0	1	1	1	0	1	1	1	0	0	1	0	1	-	0	0	0	0	0	0	0	1	1	0	0	0	1	1	-	0	0	0	1
2376655|F|0-52:T>C-52:T>C	1	105862857	-	-	-	0	1	-	1	0	-	-	0	-	1	1	1	-	1	1	1	0	0	0	-	1	1	-	1	-	-	1	-	-	1	1	1	-	-	-	1	-	1	1	0	-	1	-	1
100081513|F|0-6:T>G-6:T>G	1	105867479	-	-	-	-	1	-	1	-	-	-	-	-	0	1	-	0	1	-	1	-	-	-	-	1	1	-	-	1	1	-	1	1	1	1	-	1	1	1	1	1	-	-	1	-	1	-	1
100081514|F|0-11:C>A-11:C>A	1	105867479	-	0	-	0	1	0	1	-	-	0	0	-	-	1	-	-	-	0	1	0	0	-	-	1	1	-	-	1	1	0	1	1	1	1	-	-	1	1	1	1	0	-	1	0	-	0	1
100081514|F|0-61:A>G-61:A>G	1	105867479	-	0	-	0	1	0	1	-	-	0	0	-	-	1	-	-	0	0	-	0	0	-	-	1	1	-	-	-	-	0	1	1	1	-	-	-	1	1	-	1	0	-	1	0	-	0	1
100081514|F|0-66:C>G-66:C>G	1	105867479	-	0	-	0	1	0	-	-	-	0	0	-	-	1	-	-	0	0	1	0	0	-	-	-	1	-	-	-	1	0	1	-	-	-	-	0	-	-	1	1	0	-	-	0	-	0	1
100081514|F|0-68:G>C-68:G>C	1	105867479	-	0	-	0	1	0	1	-	-	0	0	-	-	1	-	-	-	0	1	0	0	-	-	1	1	-	-	1	1	0	-	1	-	1	-	-	-	1	1	1	0	-	1	0	-	0	-
100042324|F|0-48:G>A-48:G>A	1	105974043	-	-	0	0	1	-	0	-	0	-	0	1	0	-	0	0	-	-	0	0	-	0	0	0	-	0	-	0	1	-	0	0	0	0	0	0	-	-	0	-	-	0	1	0	0	0	0
4578577|F|0-46:C>T-46:C>T	1	105974043	0	0	-	1	0	0	-	0	1	0	1	0	1	0	0	1	0	0	1	1	0	1	1	1	0	1	0	1	-	0	1	1	1	1	1	-	0	0	1	0	0	1	-	1	1	1	1
4589083|F|0-13:G>C-13:G>C	1	106186182	0	0	0	0	0	0	0	0	0	0	0	0	0	0	0	0	0	0	-	0	0	0	0	0	0	0	0	0	0	0	0	0	0	0	0	0	0	0	0	0	0	0	0	0	0	0	0
4589083|F|0-54:C>T-54:C>T	1	106186182	0	0	0	0	0	0	0	0	0	0	0	0	0	0	0	0	0	0	1	0	0	0	0	0	0	0	0	0	0	0	0	0	0	0	0	-	0	0	0	0	0	0	0	0	0	0	0
100040331|F|0-14:A>C-14:A>C	1	106380697	1	1	1	1	1	1	1	1	1	1	1	1	1	0	1	1	1	1	1	1	1	1	1	1	1	1	1	1	1	1	1	1	1	1	1	1	1	1	1	1	1	1	1	1	1	1	1
28924333|F|0-13:G>A-13:G>A	1	106380697	-	1	1	1	1	1	1	1	1	1	1	1	1	-	1	1	1	-	1	1	1	1	1	1	1	1	1	1	1	1	1	1	1	1	1	1	1	1	1	1	1	1	1	1	1	1	1
100074897|F|0-10:G>A-10:G>A	1	106542661	0	-	-	-	0	-	0	0	0	-	-	-	0	0	-	-	0	0	0	-	-	0	-	0	-	0	-	-	0	-	0	-	0	0	0	0	-	-	0	0	0	-	0	-	-	-	0
100074897|F|0-9:G>T-9:G>T	1	106542661	0	-	-	-	0	-	0	0	0	-	-	-	0	0	-	-	0	0	0	-	-	0	-	0	-	0	-	-	0	-	0	-	0	0	0	0	0	-	0	0	0	-	0	-	1	-	0
100074898|F|0-44:A>G-44:A>G	1	106542661	1	-	-	-	1	-	1	1	1	-	-	-	1	1	-	-	1	1	1	-	-	1	-	1	-	1	-	-	1	-	1	-	1	1	1	1	1	-	1	1	1	-	1	-	-	-	1
2523017|F|0-66:T>G-66:T>G	1	107180825	0	0	0	0	0	0	0	0	-	1	0	0	1	0	-	0	0	-	-	0	1	-	-	0	0	0	-	-	0	0	0	0	0	0	0	-	0	0	-	0	0	1	1	0	1	0	0
26085752|F|0-30:T>C-30:T>C	1	107549898	0	-	-	0	0	1	0	0	0	0	0	-	0	0	-	0	0	-	0	0	-	0	0	-	0	-	-	0	0	-	0	0	0	0	-	0	-	0	0	0	0	1	-	0	-	-	-
26085752|F|0-31:G>C-31:G>C	1	107549898	0	-	-	0	0	-	0	0	0	0	0	1	0	0	-	0	0	-	0	0	1	0	0	-	0	-	-	0	0	-	0	0	0	0	-	0	-	0	0	0	0	-	-	0	-	-	-
2431640|F|0-19:G>A-19:G>A	1	107994330	0	0	0	0	0	0	0	0	0	0	0	0	0	0	0	0	0	0	0	0	0	0	0	0	0	0	0	0	0	0	0	0	0	0	0	0	0	0	0	0	0	0	0	0	0	0	0
100040333|F|0-66:A>T-66:A>T	1	107995166	1	1	-	1	1	1	1	1	1	-	1	1	1	1	1	1	1	1	1	1	1	1	1	1	1	1	1	1	1	1	-	1	1	1	1	1	1	1	1	1	1	1	-	1	1	1	1
100045378|F|0-68:T>G-68:T>G	1	108194378	-	-	-	-	-	-	1	-	1	1	-	-	-	-	1	-	1	-	-	-	-	-	-	1	-	-	1	1	-	1	-	-	1	1	1	1	1	-	1	1	1	1	1	-	-	-	-
2379243|F|0-45:G>A-45:G>A	1	108194378	0	0	0	-	0	0	-	-	-	-	-	1	-	-	-	-	-	0	0	-	1	-	-	0	0	0	-	-	0	-	-	-	-	-	-	-	0	-	-	-	-	-	-	-	-	0	0
2455736|F|0-28:C>A-28:C>A	1	108194378	-	0	-	0	0	-	0	0	0	0	0	-	0	0	0	0	0	0	-	0	-	0	0	0	-	-	0	0	-	0	0	0	0	0	0	0	0	0	0	0	0	0	0	0	0	-	-
25946746|F|0-54:G>A-54:G>A	1	108200559	0	0	0	0	0	0	0	0	-	0	0	1	0	0	-	0	0	0	0	0	1	-	0	0	0	0	-	0	0	0	0	0	0	0	0	0	0	0	0	0	0	0	0	0	-	0	0
29627478|F|0-13:T>C-13:T>C	1	108204204	0	0	0	0	0	0	-	-	-	0	0	-	0	0	-	0	0	-	0	0	-	-	-	0	0	0	-	-	0	0	0	0	0	0	-	-	-	0	-	0	0	0	-	0	-	-	0
29627478|F|0-19:C>A-19:C>A	1	108204204	0	0	0	0	0	0	-	1	-	0	0	1	0	0	-	0	0	-	0	0	-	-	-	0	0	0	-	1	0	0	0	0	0	0	-	-	1	0	-	0	0	0	-	0	-	-	0
29627074|F|0-51:T>C-51:T>C	1	108720334	-	-	-	0	-	-	0	-	0	-	0	-	0	0	-	0	1	-	-	0	-	-	-	0	-	-	-	0	-	-	0	0	-	0	-	0	0	0	0	-	-	0	1	0	-	-	0
2433011|F|0-18:C>T-18:C>T	1	109047146	0	0	-	0	0	0	0	0	0	0	-	0	0	0	0	0	-	0	-	0	0	0	0	0	0	0	1	0	0	0	0	0	0	0	0	0	0	0	0	0	0	0	0	0	0	0	0
2433011|F|0-31:C>T-31:C>T	1	109047146	0	0	-	0	0	0	0	0	0	0	-	0	0	0	0	0	0	0	-	0	0	0	0	0	0	0	-	0	0	0	0	0	0	0	0	0	0	0	0	0	0	0	0	0	0	0	0
2453938|F|0-61:T>C-61:T>C	1	109420928	0	0	0	-	0	-	0	0	0	-	-	0	-	0	0	-	-	0	0	-	0	0	0	0	0	0	0	0	0	-	0	0	0	0	0	-	0	0	-	0	0	-	0	-	0	0	0
2418101|F|0-7:T>A-7:T>A	1	109472417	0	0	1	1	0	-	-	0	0	0	1	0	1	0	0	0	1	-	1	1	0	1	0	0	0	0	0	0	0	0	0	0	0	0	0	1	1	0	0	0	0	0	1	0	1	1	0
100055864|F|0-8:T>C-8:T>C	1	109742577	-	0	0	-	0	0	0	-	0	-	-	0	0	0	0	-	0	-	0	-	0	0	0	-	0	0	0	-	0	-	-	-	-	-	0	0	0	0	0	0	0	-	0	-	0	0	-
2384396|F|0-25:C>T-25:C>T	1	109867201	1	0	0	0	0	0	0	0	0	0	0	1	0	1	1	0	0	0	0	0	0	1	-	0	1	0	0	0	0	1	0	0	0	0	0	-	-	0	0	0	0	0	0	0	0	0	0
2438904|F|0-30:C>T-30:C>T	1	110011469	-	-	0	0	0	-	-	-	-	0	0	-	0	-	-	0	-	-	-	0	0	-	-	-	-	0	-	0	0	0	-	-	-	-	0	-	0	-	-	0	-	0	0	0	-	0	0
2438904|F|0-42:G>C-42:G>C	1	110011469	-	-	0	0	0	-	-	-	-	0	0	-	0	-	-	0	-	-	-	0	0	-	-	-	-	0	-	0	0	0	-	-	-	-	0	-	0	-	-	0	-	0	0	0	-	0	0
2438904|F|0-6:A>G-6:A>G	1	110011469	-	1	-	-	0	1	1	-	1	0	-	1	0	-	-	0	1	1	1	-	-	-	-	1	-	0	-	-	0	0	1	1	1	1	0	-	0	1	1	0	-	0	0	-	-	-	0
100026418|F|0-52:A>G-52:A>G	1	110360277	-	1	-	-	-	-	-	1	-	-	1	1	1	1	-	-	1	1	-	1	1	-	-	1	-	-	-	1	-	1	1	1	1	1	1	-	-	-	-	1	1	-	-	1	-	1	-
100080132|F|0-59:G>T-59:G>T	1	110509266	-	-	1	-	1	-	1	-	1	-	1	1	-	1	1	1	1	1	1	1	1	1	-	1	-	1	1	1	1	1	-	1	-	1	1	-	-	1	1	1	1	-	-	1	1	-	-
100080132|F|0-67:C>G-67:C>G	1	110509266	1	-	1	1	1	1	-	-	-	1	1	-	1	-	1	1	1	1	1	-	1	1	-	1	1	1	1	-	1	-	1	1	-	1	-	1	1	1	-	1	-	-	-	-	-	1	0
100025157|F|0-15:C>G-15:C>G	1	111874302	1	1	-	-	1	1	-	1	1	-	-	1	1	-	1	-	1	1	1	-	-	1	-	1	1	1	-	1	-	-	1	1	-	-	-	1	-	1	-	-	1	-	-	1	1	-	1
25003578|F|0-55:G>A-55:G>A	1	112176299	0	0	-	0	-	0	-	0	-	-	0	0	0	-	-	0	0	0	0	-	-	-	-	0	-	0	0	0	-	-	0	0	0	0	-	-	-	-	0	0	-	-	-	0	-	0	-
29628706|F|0-9:G>T-9:G>T	1	112176299	1	1	-	1	-	1	0	1	0	0	1	1	1	0	0	1	1	1	1	-	0	-	-	1	0	1	1	1	-	-	1	1	1	1	0	0	0	0	-	1	0	0	0	1	-	1	0
16725020|F|0-17:C>A-17:C>A	1	112336279	0	0	-	0	0	0	0	0	0	-	0	0	0	0	-	0	0	0	-	0	-	-	0	0	-	0	0	-	0	0	0	0	-	0	0	0	0	0	0	-	-	0	0	0	0	-	0
16725020|F|0-64:G>A-64:G>A	1	112336279	0	0	-	0	0	0	0	0	0	-	0	0	0	0	-	0	0	0	-	0	-	-	0	0	-	0	0	-	0	0	0	0	-	0	0	0	0	0	0	-	-	0	0	0	0	-	0
100021352|F|0-65:G>T-65:G>T	1	112671282	-	-	-	-	-	0	-	-	-	0	-	-	0	-	-	0	-	1	1	0	-	-	-	-	-	-	-	1	1	-	-	-	-	-	-	0	-	0	0	0	-	-	-	-	-	1	1
2518010|F|0-58:C>G-58:C>G	1	112816175	-	-	0	0	0	0	0	0	0	0	0	0	0	0	-	0	0	0	0	0	0	-	0	0	-	0	0	0	0	0	0	0	0	0	0	0	0	0	0	0	0	0	-	0	0	0	0
4585532|F|0-16:G>A-16:G>A	1	112979864	-	-	-	1	-	-	0	0	0	0	1	0	-	0	-	-	0	0	-	1	-	0	0	0	-	0	1	0	-	-	0	0	0	0	-	0	-	1	0	0	0	-	0	-	0	0	0
100071594|F|0-15:T>A-15:T>A	1	113763476	-	0	-	-	-	0	-	-	1	-	-	0	-	-	1	0	-	-	-	-	1	-	-	1	1	-	-	0	-	-	1	1	1	1	1	1	0	-	1	1	-	-	-	1	0	1	1
2378884|F|0-25:G>T-25:G>T	1	114095754	0	0	0	0	0	0	0	0	0	0	0	0	0	0	0	0	0	0	0	0	0	0	0	0	0	0	0	0	0	0	0	0	0	0	0	0	0	0	0	0	0	0	0	0	0	0	0
29625022|F|0-31:G>T-31:G>T	1	114673496	0	0	-	-	0	0	0	0	0	0	0	-	0	-	0	-	0	0	0	0	-	-	0	0	0	1	1	0	-	-	0	-	0	0	-	-	-	-	0	0	0	0	-	-	0	0	0
100065432|F|0-42:T>C-42:T>C	1	114877756	-	-	1	-	-	-	1	-	1	-	1	-	-	-	-	-	-	1	-	1	-	-	1	-	-	-	-	1	-	-	-	1	1	1	-	-	-	1	1	1	-	-	-	-	1	1	-
2491336|F|0-67:C>T-67:C>T	1	114878702	0	0	0	1	0	-	0	0	0	0	1	0	0	0	0	0	0	0	0	1	0	0	1	0	0	0	0	0	0	0	0	0	0	0	0	0	0	1	0	1	0	1	0	0	0	1	0
29625642|F|0-54:C>T-54:C>T	1	115455532	0	0	0	-	0	0	0	0	0	0	0	0	0	0	0	0	0	0	1	0	0	0	0	0	0	0	0	0	-	0	0	0	0	0	0	0	0	0	-	0	-	0	0	0	-	0	0
34716804|F|0-65:T>A-65:T>A	1	115458186	0	0	-	-	-	0	0	0	0	-	0	0	0	0	0	0	-	0	0	0	-	0	0	-	-	0	0	0	0	0	0	0	0	0	0	0	0	-	0	0	-	0	0	0	-	-	0
100041622|F|0-55:T>C-55:T>C	1	115770785	1	1	1	1	-	1	1	1	-	1	1	-	-	1	1	-	-	1	-	1	1	1	1	1	-	1	1	1	1	-	1	1	1	1	-	-	1	1	-	-	-	1	-	1	1	1	-
25946825|F|0-11:A>G-11:A>G	1	116810530	1	-	-	-	1	-	-	-	-	-	-	1	-	-	-	-	-	1	-	-	1	1	-	1	1	1	-	-	-	-	1	1	1	1	1	1	1	1	-	-	-	-	1	-	-	0	-
4582727|F|0-60:C>T-60:C>T	1	117629454	0	-	0	-	0	0	-	0	-	-	-	1	0	-	0	0	1	0	-	-	-	0	0	-	-	-	0	0	-	0	0	-	0	0	0	0	0	1	-	1	0	-	1	-	-	1	-
100053787|F|0-22:A>G-22:A>G	1	117659843	0	-	-	-	-	0	-	0	-	-	-	-	0	-	0	-	-	0	-	-	0	0	0	-	-	0	0	-	0	0	0	0	0	0	0	0	0	1	-	-	0	-	-	-	-	-	-
29629418|F|0-23:A>T-23:A>T	1	117659843	1	-	-	-	-	1	-	1	-	-	-	-	1	-	1	-	-	1	-	-	1	1	1	-	-	1	1	-	1	1	1	1	1	1	1	1	1	-	-	-	1	-	-	-	-	-	-
2499185|F|0-67:C>T-67:C>T	1	117727727	1	0	-	0	-	0	0	-	0	0	0	0	1	0	-	-	0	1	0	0	-	1	-	0	0	1	0	-	-	-	-	-	1	-	-	1	-	0	0	0	1	0	0	-	0	0	0
4587813|F|0-25:G>A-25:G>A	1	118057587	0	1	-	1	0	1	1	0	-	1	1	-	-	1	-	-	-	0	1	1	0	-	-	0	-	0	0	0	0	0	0	-	-	-	0	0	0	0	1	1	-	-	0	-	-	1	1
4587813|F|0-26:A>G-26:A>G	1	118057587	0	1	-	1	0	1	1	0	-	1	1	1	-	1	-	-	-	0	1	1	0	-	-	0	1	0	0	-	0	0	0	-	-	1	0	0	0	0	-	1	-	-	1	-	-	1	0
2468804|F|0-57:A>G-57:A>G	1	118420468	1	1	-	1	0	-	1	1	0	-	-	-	1	1	1	0	0	1	0	1	-	1	0	1	1	1	0	1	0	1	1	1	1	1	1	-	-	1	0	1	0	1	-	0	1	-	0
2591650|F|0-62:C>G-62:C>G	1	118437007	0	0	0	0	0	0	0	-	0	-	0	0	0	-	-	0	0	0	0	0	0	-	0	-	1	-	0	1	0	-	-	-	-	-	-	0	0	-	0	0	0	0	0	0	-	0	0
100066177|F|0-51:G>A-51:G>A	1	118465473	0	0	-	0	-	0	-	-	-	0	0	-	0	-	-	-	0	0	-	0	-	-	-	-	0	-	0	0	-	-	-	-	-	-	0	0	-	-	0	-	0	0	-	-	-	-	-
4588885|F|0-28:G>A-28:G>A	1	118830162	1	1	0	1	0	-	0	0	0	1	1	0	1	0	0	0	-	1	0	1	0	0	0	0	1	0	0	-	0	0	0	0	0	0	1	1	0	0	1	0	1	1	0	0	0	0	0
2558377|F|0-52:C>T-52:C>T	1	118875839	1	1	0	1	0	-	-	1	0	1	1	0	1	1	1	0	-	-	0	1	0	1	0	1	1	0	0	1	1	1	1	1	1	1	1	1	0	1	1	0	1	1	0	0	1	0	0
24026989|F|0-25:G>A-25:G>A	1	119488530	0	0	0	0	0	0	0	-	-	0	0	1	0	0	-	0	-	-	-	0	0	0	0	0	0	0	0	0	0	0	-	-	-	-	0	0	0	-	0	0	-	0	-	0	0	-	0
2631865|F|0-8:A>G-8:A>G	1	119494050	0	0	-	0	0	0	0	-	-	0	0	0	0	0	0	0	0	1	-	0	-	-	-	-	0	0	-	0	-	0	-	-	-	-	-	1	0	-	0	0	1	0	0	-	-	-	-
2631865|F|0-9:C>G-9:C>G	1	119494050	0	0	-	0	0	0	0	-	-	0	0	0	0	0	0	0	-	0	-	0	-	-	-	-	0	0	-	0	-	0	-	-	-	-	-	-	0	1	0	0	-	0	0	-	-	-	-
100047996|F|0-58:G>C-58:G>C	1	119706466	0	-	-	0	-	0	1	-	-	0	0	0	0	0	0	0	0	-	-	0	-	-	-	-	0	0	-	0	-	0	-	-	-	0	0	0	0	-	0	0	-	-	0	-	-	0	-
25002641|F|0-68:G>A-68:G>A	1	119842177	0	0	-	0	0	0	0	0	0	0	0	0	0	0	0	0	0	0	0	0	0	0	0	0	0	0	0	0	0	0	0	0	0	0	0	0	0	0	0	0	0	0	0	0	0	0	0
100022562|F|0-68:T>C-68:T>C	1	120646702	0	0	-	0	0	0	0	0	-	-	-	0	-	-	0	0	-	0	0	-	0	-	0	0	-	0	0	-	0	-	-	-	-	0	0	0	-	0	0	0	-	-	0	-	-	0	0
100064313|F|0-43:G>A-43:G>A	1	120646768	0	0	-	-	0	0	-	0	0	-	0	0	0	0	0	0	0	0	0	0	0	0	0	0	0	0	-	-	1	-	0	0	0	0	0	0	0	-	0	0	0	0	0	0	0	0	-
100064314|F|0-58:T>C-58:T>C	1	120646768	1	1	-	-	1	1	-	1	1	-	1	1	1	1	1	1	1	1	1	1	1	1	1	1	1	1	-	-	-	-	1	1	1	1	1	1	1	-	1	1	1	1	1	1	1	1	-
100064315|F|0-67:A>G-67:A>G	1	120646768	1	1	-	-	1	1	-	1	1	-	1	1	1	1	1	1	1	1	1	1	1	1	1	1	1	1	-	-	-	-	1	1	1	1	1	1	1	-	1	1	1	1	1	1	1	1	0
29628320|F|0-47:A>G-47:A>G	1	120646768	1	1	-	-	1	1	-	1	1	-	1	1	1	1	1	1	1	1	1	1	1	1	1	1	1	1	-	-	-	-	1	1	1	1	1	1	1	0	1	1	1	1	1	1	1	1	-
100023055|F|0-66:G>A-66:G>A	1	120937679	-	0	0	0	0	0	0	-	0	0	0	0	-	0	-	0	-	-	0	0	0	0	0	-	-	-	0	-	-	0	1	1	1	-	0	-	0	-	0	-	-	0	-	0	-	0	0
29625892|F|0-26:T>C-26:T>C	1	121173274	0	0	0	0	0	0	0	0	0	0	0	0	0	0	0	0	0	0	0	0	0	0	0	0	0	0	0	0	0	0	-	0	0	0	0	0	0	0	-	0	0	0	0	0	0	0	-
2395693|F|0-13:A>T-13:A>T	1	121211790	0	1	0	-	0	1	0	0	0	0	0	1	-	0	0	0	0	0	1	0	0	0	0	1	1	0	0	-	0	1	-	0	0	0	0	-	1	1	0	0	1	1	0	0	1	0	0
100064188|F|0-63:C>T-63:C>T	1	121509746	-	-	-	-	0	0	-	-	-	-	-	-	-	0	-	-	1	-	-	0	0	-	-	0	0	0	-	0	0	1	-	-	-	-	0	0	-	-	1	-	0	0	0	-	0	-	-
2577942|F|0-64:T>C-64:T>C	1	121509746	-	-	-	-	1	1	-	-	-	-	-	-	-	1	-	-	-	-	-	1	1	-	-	1	1	1	0	1	1	-	-	-	-	-	1	1	0	-	-	-	1	1	1	-	1	-	-
25946685|F|0-52:A>G-52:A>G	1	122083470	-	1	1	1	1	-	1	1	1	1	1	-	1	1	1	1	1	1	1	1	1	1	1	0	1	1	1	1	1	1	1	1	1	1	1	1	1	1	1	1	-	1	1	1	0	-	-
2516607|F|0-35:G>C-35:G>C	1	122200976	0	0	0	0	0	0	0	0	0	0	0	0	0	0	0	0	0	0	0	0	0	0	0	0	0	0	0	0	0	0	0	0	0	0	0	0	0	0	0	0	0	0	0	0	0	0	0
2431819|F|0-19:C>A-19:C>A	1	122201964	0	0	0	1	-	0	0	1	0	1	1	1	1	1	0	0	0	1	1	1	0	0	0	-	1	0	1	1	1	0	0	0	0	0	0	-	0	1	0	0	1	0	0	1	1	1	1
100074471|F|0-52:C>T-52:C>T	1	122960538	-	0	-	-	0	-	-	-	-	-	-	-	-	0	0	-	0	0	-	-	0	-	0	-	-	-	0	0	0	-	0	-	-	0	-	0	-	-	-	0	0	-	-	-	0	0	0
100042209|F|0-17:C>G-17:C>G	1	123388822	-	-	-	-	-	1	-	-	1	-	-	-	-	-	1	-	1	-	1	1	1	1	1	1	-	1	1	-	1	1	1	1	1	-	-	-	-	-	-	1	-	1	1	-	1	0	-
100042210|F|0-57:G>T-57:G>T	1	123388822	-	-	-	-	1	0	-	-	0	-	-	1	-	-	0	-	0	-	0	0	0	0	0	0	-	0	0	-	0	0	0	0	0	-	-	-	-	-	-	0	-	0	0	-	0	1	-
2478297|F|0-17:G>T-17:G>T	1	123388822	-	0	-	-	-	-	0	-	-	0	-	-	0	0	-	-	0	0	-	-	-	-	-	-	0	-	0	0	-	-	-	-	-	-	0	0	-	-	-	-	0	-	-	-	-	-	0
34655991|F|0-31:A>G-31:A>G	1	123426214	0	0	-	-	-	0	-	-	-	0	0	-	0	0	-	-	0	1	-	-	-	-	-	-	0	0	0	0	0	-	-	-	-	-	0	0	-	0	-	-	0	0	-	-	-	-	0
2565807|F|0-17:C>G-17:C>G	1	123654383	-	0	0	0	0	0	0	0	0	0	0	0	0	0	0	0	0	0	0	0	0	0	0	0	0	0	0	0	0	0	0	0	0	0	0	0	0	0	0	0	0	0	0	0	0	0	0
4584271|F|0-45:G>A-45:G>A	1	124193619	0	0	0	0	0	0	-	-	0	-	0	-	-	-	-	-	-	0	0	0	-	-	-	-	0	0	0	0	0	-	0	0	-	-	0	-	-	0	0	-	-	0	0	0	-	-	-
100070412|F|0-60:T>G-60:T>G	1	125546182	-	0	-	-	-	-	-	0	-	0	-	-	0	0	-	0	0	0	-	-	0	-	0	-	0	0	0	-	1	-	-	-	0	-	-	0	0	0	-	0	0	-	-	-	0	-	0
25947985|F|0-5:T>C-5:T>C	1	126597518	0	1	1	1	-	-	0	0	0	-	1	1	0	1	1	0	0	0	-	1	0	0	0	0	0	0	0	0	0	0	0	0	0	0	1	-	0	0	0	0	0	0	-	0	0	-	-
25982099|F|0-30:T>C-30:T>C	1	126883359	0	0	-	0	0	-	0	0	-	-	0	-	0	-	0	-	-	0	-	0	0	-	-	-	0	-	-	0	0	0	-	0	-	-	0	-	-	0	-	-	0	-	-	0	-	-	0
25982099|F|0-49:G>A-49:G>A	1	126883359	0	0	-	0	0	-	0	0	-	-	0	-	-	-	0	-	1	0	-	0	0	-	-	-	0	-	-	0	0	0	-	0	-	-	0	-	-	0	-	-	0	-	-	0	-	-	0
28924606|F|0-46:C>T-46:C>T	1	126995251	0	0	0	0	0	0	0	0	0	-	0	-	0	0	0	0	0	0	0	0	-	0	0	0	0	0	0	-	0	0	0	0	0	0	0	0	0	0	0	0	0	0	-	0	0	0	1
26083784|F|0-18:G>A-18:G>A	1	127957326	0	0	0	0	0	0	-	0	-	-	-	-	1	0	0	0	0	0	-	-	-	0	0	0	0	0	-	0	-	0	0	0	0	0	0	0	0	-	0	0	0	0	-	0	0	-	0
4583547|F|0-45:C>G-45:C>G	1	127957358	0	0	0	0	-	-	0	1	0	0	0	0	0	0	0	0	-	0	0	0	0	0	0	0	0	0	0	0	0	0	0	0	0	0	0	0	0	0	0	0	0	0	0	0	0	0	0
100044062|F|0-45:A>G-45:A>G	1	127962943	0	0	-	-	-	0	-	1	0	0	0	-	-	-	0	0	1	0	0	-	0	-	0	0	0	0	0	0	-	-	0	0	0	0	-	-	-	0	0	0	0	0	0	0	0	0	0
100023902|F|0-14:T>C-14:T>C	1	128193397	1	-	-	-	-	1	1	0	-	1	-	-	1	1	1	-	-	1	-	-	1	1	-	-	-	-	-	-	-	-	-	-	-	-	1	1	-	1	-	-	1	1	1	-	-	-	1
100024282|F|0-45:G>T-45:G>T	1	128824358	-	-	1	-	0	0	-	0	-	-	-	-	-	-	1	1	-	1	1	-	-	-	1	-	-	1	-	1	-	-	1	-	-	-	1	1	-	-	1	-	1	-	1	1	-	1	1
2398054|F|0-25:A>T-25:A>T	1	129228963	0	0	0	0	-	-	0	1	0	0	0	0	0	0	0	0	-	0	-	0	0	0	0	-	0	1	0	0	0	0	0	0	0	0	0	0	0	0	0	0	0	0	0	0	0	0	0
2398054|F|0-51:C>T-51:C>T	1	129228963	0	0	0	0	0	0	0	-	0	0	0	0	0	0	0	0	0	0	0	0	0	0	0	1	0	-	0	0	0	0	0	0	0	0	0	0	0	0	0	0	0	0	0	0	1	0	0
26083751|F|0-48:C>T-48:C>T	1	129234527	0	0	0	0	-	1	0	1	0	-	-	0	0	0	0	0	1	-	0	0	0	0	0	0	0	1	0	0	0	0	0	0	0	0	0	0	0	0	0	-	0	0	0	0	0	0	0
4580541|F|0-11:C>A-11:C>A	1	129262882	0	0	0	0	0	0	0	1	0	0	0	0	0	0	0	0	0	0	0	0	0	0	0	0	0	0	0	0	0	0	0	0	-	0	0	0	0	0	0	0	0	0	0	0	0	0	0
2574709|F|0-25:C>T-25:C>T	1	129838453	-	0	-	-	0	-	-	0	-	-	-	-	-	-	-	-	-	0	-	-	0	1	-	-	1	0	-	0	1	0	-	1	0	0	0	-	-	-	0	1	0	-	-	0	-	-	0
25002717|F|0-26:T>A-26:T>A	1	131296140	0	0	0	0	0	0	0	0	0	0	0	0	0	0	0	0	0	0	0	0	0	0	0	0	0	0	0	0	0	0	0	0	0	0	0	0	0	0	0	0	0	0	0	1	0	0	0
100105088|F|0-27:G>A-27:G>A	1	131428958	-	0	0	-	1	-	0	-	0	-	0	0	0	0	-	-	-	0	0	0	-	0	0	0	-	1	0	0	0	0	0	-	0	0	0	0	-	-	0	0	0	0	-	-	0	0	0
100020873|F|0-5:C>T-5:C>T	1	131452440	0	-	-	-	-	-	0	-	0	-	0	-	0	-	0	0	-	0	0	-	0	0	1	0	0	-	0	-	0	0	-	-	-	-	0	0	0	0	-	0	0	0	-	-	0	-	0
26083769|F|0-64:T>C-64:T>C	1	131512064	0	0	0	-	1	1	0	1	0	-	0	0	-	0	-	0	-	-	-	0	-	0	-	0	0	1	0	0	0	0	0	0	0	0	-	0	0	0	0	0	0	-	-	-	-	0	-
100042956|F|0-38:T>G-38:T>G	1	131943207	1	-	-	-	1	-	1	-	1	1	-	-	1	1	-	-	-	1	-	1	1	-	-	1	-	1	1	-	1	1	-	-	-	-	-	1	1	1	1	1	-	1	1	-	1	1	-
100080251|F|0-28:A>G-28:A>G	1	132253107	1	1	1	1	1	-	-	-	1	1	-	1	-	1	-	1	1	1	1	1	1	-	-	1	1	1	1	-	1	1	1	1	1	1	1	1	1	1	1	1	1	1	1	1	1	1	1
2582837|F|0-57:T>C-57:T>C	1	134964253	0	0	0	0	0	0	0	0	0	0	0	0	0	0	0	0	0	0	0	0	0	0	0	0	0	0	0	0	0	0	0	0	0	0	1	-	0	0	0	0	0	0	0	0	0	0	0
28924449|F|0-58:T>C-58:T>C	1	135204249	0	1	1	1	1	1	1	1	1	1	1	-	1	1	1	1	1	0	1	-	1	1	1	1	-	1	1	1	1	1	1	1	1	-	1	1	1	1	1	1	1	1	1	-	1	1	-
100022653|F|0-50:T>C-50:T>C	1	135210574	-	-	-	-	1	-	1	1	1	1	1	-	1	-	1	1	1	1	-	-	1	-	1	1	1	1	0	1	1	1	-	1	1	1	1	1	1	-	1	1	1	-	1	-	1	1	1
100054073|F|0-25:G>A-25:G>A	1	135668803	1	1	1	-	-	-	1	-	-	1	1	-	-	-	1	1	-	-	1	-	-	-	1	1	-	1	-	1	-	1	1	1	1	1	-	-	-	-	-	1	1	-	1	-	1	1	-
100083159|F|0-62:G>A-62:G>A	1	135739982	0	0	0	-	0	0	0	0	0	0	0	-	-	-	0	0	-	0	-	-	-	-	0	-	-	0	-	0	-	0	-	-	-	-	0	0	-	-	-	-	0	-	-	0	-	-	0
100044570|F|0-36:A>G-36:A>G	1	135875251	1	-	-	-	-	-	-	-	-	-	1	-	-	-	0	-	-	-	1	-	-	-	1	-	1	1	1	-	1	-	1	-	-	-	1	-	-	-	-	1	-	1	-	-	-	1	-
100023885|F|0-63:A>G-63:A>G	1	137507123	1	-	-	-	1	1	1	1	1	1	1	1	1	1	1	1	1	1	1	1	1	1	1	-	-	1	1	1	-	1	1	-	1	1	1	1	-	-	-	-	1	1	-	1	1	1	1
2433766|F|0-65:T>G-65:T>G	1	140168871	0	0	0	0	0	0	0	1	0	0	0	0	0	0	0	0	0	0	0	0	0	0	0	0	0	0	0	0	0	0	0	0	0	0	0	0	0	1	0	0	-	0	0	0	0	0	0
100043832|F|0-13:A>G-13:A>G	1	140245768	1	1	-	-	1	1	1	1	-	-	-	-	1	-	-	-	-	1	-	-	1	1	0	1	1	-	-	-	1	-	-	-	-	-	-	-	1	-	-	-	-	1	1	1	1	1	1
24024812|F|0-61:T>C-61:T>C	1	140877474	1	1	1	1	-	-	1	1	1	1	1	1	1	1	1	1	0	1	1	1	1	1	1	1	1	1	1	1	1	1	1	1	1	1	1	1	1	1	1	1	1	1	1	1	1	1	1
24026774|F|0-41:A>G-41:A>G	1	140879324	-	1	1	1	1	1	-	1	1	1	1	1	-	1	-	1	1	-	1	1	1	-	1	1	1	1	1	1	1	-	1	1	1	1	1	1	-	1	1	-	-	-	1	1	1	1	1
25946586|F|0-22:A>G-22:A>G	1	141158717	1	1	-	1	1	1	1	1	1	1	1	1	1	1	1	1	1	1	1	1	1	1	1	1	1	1	1	1	1	1	1	1	1	1	1	1	1	1	1	1	1	1	1	1	-	1	1
100045351|F|0-8:T>A-8:T>A	1	141626407	1	0	-	-	1	0	1	0	-	-	-	0	1	0	1	0	1	1	-	-	-	-	1	0	-	0	-	0	-	1	-	-	-	0	0	0	-	-	-	-	1	-	0	0	-	0	-
100045352|F|0-41:T>A-41:T>A	1	141626407	-	1	-	-	-	1	-	1	-	-	-	1	-	1	-	1	-	-	-	-	-	-	-	1	-	1	-	1	-	-	-	-	-	1	1	1	-	-	-	-	-	-	1	1	-	1	-
2473407|F|0-46:T>C-46:T>C	1	141629104	1	1	1	1	-	1	1	1	1	1	1	1	1	0	1	0	-	1	0	1	0	1	1	1	1	1	1	1	-	1	1	1	1	1	1	1	1	1	1	1	1	1	1	0	1	1	1
25004028|F|0-17:A>G-17:A>G	1	141629104	1	1	1	1	0	-	1	1	1	1	1	1	1	-	1	-	0	1	-	1	-	1	1	-	1	1	1	1	-	1	1	1	1	1	1	1	1	1	1	1	1	1	1	-	1	1	1
35388210|F|0-63:A>G-63:A>G	1	141629104	1	1	1	1	-	1	1	1	1	1	1	1	1	-	1	-	-	1	-	1	-	1	1	1	1	1	1	1	0	1	1	1	1	1	1	1	1	1	1	1	1	1	1	-	1	1	1
100046186|F|0-18:G>A-18:G>A	1	141801902	-	-	-	-	-	-	1	1	1	1	-	-	-	-	1	-	-	1	-	-	-	-	1	1	-	1	-	-	-	-	1	-	1	1	1	1	-	1	-	-	1	1	-	-	-	1	1
100046187|F|0-21:G>A-21:G>A	1	141801902	1	-	-	-	1	1	0	0	0	0	-	-	-	-	0	-	-	0	-	-	-	-	0	0	-	0	-	-	-	-	0	-	0	0	0	0	1	0	-	-	0	0	-	-	-	0	0
100055374|F|0-36:C>A-36:C>A	1	141881052	0	0	-	0	1	-	0	0	0	0	0	0	0	0	0	0	1	0	0	0	0	-	0	0	0	0	0	0	0	0	-	0	0	0	-	0	0	0	0	0	0	0	0	-	0	0	0
100055374|F|0-61:T>C-61:T>C	1	141881052	0	0	-	0	-	0	0	0	0	0	0	0	0	0	0	0	-	0	0	0	0	-	0	0	0	0	0	0	0	0	-	0	0	0	-	0	0	0	0	0	0	0	0	-	0	0	0
25981324|F|0-6:A>G-6:A>G	1	141881052	1	1	-	1	-	1	1	1	1	1	1	1	1	1	1	1	-	1	1	1	1	-	1	1	1	1	1	1	1	1	-	1	1	1	-	1	1	1	1	1	1	1	1	-	1	1	1
100064369|F|0-20:A>G-20:A>G	1	141881118	1	1	-	-	1	1	1	1	1	-	-	1	1	1	1	1	1	1	-	1	-	1	1	-	1	1	1	1	1	1	-	-	1	1	-	1	1	1	0	1	1	-	-	-	1	1	1
100064370|F|0-26:G>A-26:G>A	1	141881118	0	0	-	-	0	0	0	0	0	-	-	0	0	0	0	0	0	0	1	0	-	0	0	-	0	0	0	0	0	0	-	-	0	0	-	0	0	0	-	0	0	-	-	1	0	0	0
100064371|F|0-28:T>A-28:T>A	1	141881118	1	1	-	-	1	1	1	1	1	-	-	1	1	1	1	1	1	1	-	1	-	1	1	-	1	1	1	1	1	1	-	-	1	1	-	1	1	1	-	1	1	-	-	-	1	1	1
26085923|F|0-7:A>G-7:A>G	1	141881118	1	1	-	-	1	1	1	1	1	-	-	1	1	1	1	1	1	1	-	1	-	1	1	-	1	1	1	1	1	1	-	-	1	1	-	1	1	1	-	1	1	-	0	-	1	1	1
100019748|F|0-42:G>T-42:G>T	1	142222957	1	-	-	-	1	1	1	-	0	-	-	0	0	0	0	-	0	1	0	-	0	-	1	-	-	0	1	0	0	-	0	0	0	0	-	-	0	-	1	1	-	-	-	0	-	0	0
2573396|F|0-25:A>C-25:A>C	1	142261549	1	1	1	0	-	1	1	1	1	1	0	0	1	1	-	1	1	1	1	0	1	1	1	1	1	1	1	1	1	1	1	1	1	1	1	1	1	1	1	1	1	1	1	1	1	0	1
2498961|F|0-30:A>G-30:A>G	1	142436017	1	1	1	0	-	1	1	1	1	1	0	0	1	1	1	1	1	1	1	0	1	-	1	1	1	1	1	1	1	-	1	1	-	1	-	-	1	1	-	1	1	1	1	1	1	0	1
100086374|F|0-68:G>A-68:G>A	1	142444680	0	0	-	0	0	-	-	0	0	-	0	0	0	0	0	-	-	0	-	0	-	0	-	0	0	0	0	0	0	-	-	-	-	0	0	0	0	0	0	0	0	0	0	0	-	0	-
2607551|F|0-16:C>A-16:C>A	1	142444680	0	0	-	-	1	0	0	0	0	0	0	-	0	0	0	0	1	0	0	-	0	0	0	-	0	0	0	0	0	0	-	-	-	-	-	-	0	0	0	-	-	0	0	0	-	-	0
2607551|F|0-33:C>T-33:C>T	1	142444680	0	0	1	-	-	0	0	0	0	0	0	-	0	0	0	0	1	0	0	-	0	0	0	1	0	0	0	-	0	0	1	1	1	1	1	1	0	0	0	1	1	0	0	0	1	-	0
29630651|F|0-61:C>A-61:C>A	1	142444680	1	1	-	1	1	-	-	1	1	-	1	1	1	1	1	-	-	1	-	1	-	1	-	1	1	1	1	1	1	-	-	-	-	1	1	1	1	1	1	1	1	1	1	1	-	1	-
2522103|F|0-46:G>A-46:G>A	1	143231140	0	0	0	0	0	0	0	0	0	0	0	0	1	0	0	0	0	0	0	0	0	0	0	0	0	0	0	0	0	0	0	0	0	0	0	0	0	0	0	0	0	0	0	0	0	0	0
2468035|F|0-41:C>T-41:C>T	1	143283608	0	1	0	0	0	-	0	0	0	0	0	0	0	0	0	0	0	0	0	0	0	0	0	0	0	0	0	0	0	0	0	0	0	0	0	0	0	0	-	0	0	0	0	0	0	0	1
2468035|F|0-65:A>C-65:A>C	1	143283608	0	1	0	0	0	-	0	0	0	0	0	0	0	0	0	0	0	0	0	0	0	0	0	0	0	0	0	0	0	0	0	0	0	0	0	0	0	0	-	0	0	0	0	0	0	0	1
100042359|F|0-5:T>C-5:T>C	1	143501257	1	1	-	1	-	1	1	-	1	-	1	1	1	1	-	1	1	1	1	1	1	1	-	-	1	1	-	1	1	-	1	1	1	1	-	1	1	1	1	-	1	1	1	1	-	-	1
4589181|F|0-58:A>G-58:A>G	1	144878210	0	0	0	0	0	0	0	0	0	0	0	0	0	0	-	0	0	1	0	0	0	0	0	-	0	-	0	0	0	0	0	0	0	0	-	0	0	0	0	1	0	0	-	0	-	0	1
34739387|F|0-52:T>A-52:T>A	1	145256406	1	1	-	-	-	1	1	1	-	1	-	-	0	1	1	1	-	-	-	-	-	-	-	-	-	-	1	-	1	1	-	-	1	-	-	-	-	1	1	-	-	-	-	-	-	-	-
100055003|F|0-63:C>G-63:C>G	1	145545293	1	1	1	1	1	1	1	1	1	1	1	1	1	1	1	1	1	1	1	1	1	1	1	1	1	1	1	1	1	1	1	1	1	1	-	1	1	1	1	1	1	1	1	1	1	-	1
4584515|F|0-57:C>T-57:C>T	1	145545293	1	1	1	-	-	-	1	1	1	1	-	-	1	1	-	1	1	1	1	-	1	1	1	-	1	1	1	1	1	1	1	1	1	1	-	1	1	1	1	-	1	1	1	1	-	0	1
29625073|F|0-10:T>A-10:T>A	1	146077659	0	0	0	0	0	0	0	0	0	0	0	0	0	0	0	0	0	0	0	0	0	0	0	0	-	0	0	0	0	0	0	0	0	0	0	0	0	-	0	0	0	0	0	0	0	0	0
29625073|F|0-16:C>G-16:C>G	1	146077659	0	0	0	0	0	0	0	0	0	0	0	0	0	0	0	0	0	0	0	0	0	0	0	0	-	0	0	0	0	0	0	0	0	0	0	0	0	-	0	0	0	0	0	0	0	0	0
29625073|F|0-36:T>A-36:T>A	1	146077659	0	0	0	0	0	0	0	0	0	0	0	0	0	0	0	0	0	0	0	0	0	0	0	0	-	0	0	0	0	0	0	0	0	0	0	0	0	-	0	0	0	0	0	0	0	0	0
2573991|F|0-16:C>A-16:C>A	1	146259578	-	0	0	-	0	0	0	-	0	0	0	0	0	0	0	0	0	0	0	-	0	0	0	-	0	0	0	0	0	0	0	0	0	0	-	0	0	0	0	0	0	0	0	0	-	0	-
2573991|F|0-37:G>A-37:G>A	1	146259578	-	0	0	-	0	0	0	-	0	0	0	0	0	0	0	0	0	0	0	-	0	0	0	-	0	0	0	0	0	0	0	0	0	0	-	0	0	0	0	0	0	0	0	0	-	0	-
2573991|F|0-41:G>T-41:G>T	1	146259578	-	0	0	-	0	0	0	-	0	0	0	0	0	0	0	0	0	0	0	-	0	0	0	-	0	0	0	0	0	0	0	0	0	0	-	0	0	0	0	0	0	0	0	0	-	0	1
29618932|F|0-63:C>T-63:C>T	1	146481442	0	0	0	-	0	-	0	0	-	-	-	-	0	0	1	0	0	0	0	-	0	0	0	-	0	0	0	-	0	-	0	0	0	-	-	0	0	-	0	-	0	-	0	-	-	0	0
25948133|F|0-21:C>T-21:C>T	1	146740795	0	0	0	-	0	0	0	0	-	0	1	-	0	0	0	0	-	0	0	1	0	0	0	0	0	0	0	0	0	0	0	0	0	0	0	0	0	0	0	0	0	-	0	-	0	0	0
25948133|F|0-55:G>A-55:G>A	1	146740795	0	0	0	-	0	0	0	0	1	0	-	-	0	0	0	0	-	0	0	-	0	0	0	0	0	0	0	0	0	0	0	0	0	0	0	0	0	0	0	0	0	1	0	1	0	0	0
24026764|F|0-34:T>C-34:T>C	1	146989992	1	1	-	-	1	1	1	1	-	1	-	-	1	1	1	1	1	1	1	-	1	1	1	1	1	1	1	1	1	1	1	1	1	1	1	1	1	1	1	1	1	-	1	1	1	1	1
2548997|F|0-51:A>G-51:A>G	1	146989992	1	1	0	-	1	1	1	1	-	1	-	-	1	1	1	1	1	1	1	-	1	1	1	1	1	1	1	-	1	1	1	1	1	1	1	1	1	1	1	1	1	-	1	1	1	1	1
2623316|F|0-50:A>G-50:A>G	1	147515991	-	0	-	0	0	0	0	0	0	0	0	0	0	0	0	0	0	0	0	0	0	0	0	0	0	0	0	0	0	0	-	-	0	-	0	0	0	0	0	0	0	0	0	0	0	0	0
2623316|F|0-52:A>G-52:A>G	1	147515991	-	0	-	0	0	0	0	0	0	0	0	0	0	0	0	0	0	0	0	0	0	0	0	0	0	0	0	0	0	0	-	-	0	-	0	0	0	0	0	0	0	0	0	0	0	0	0
16726323|F|0-48:C>T-48:C>T	1	147545773	1	1	1	-	1	-	0	0	1	1	-	-	0	-	0	-	-	1	-	-	1	1	-	1	1	-	0	-	-	-	0	-	-	-	0	0	1	-	-	0	-	-	-	-	-	1	-
100022162|F|0-51:A>C-51:A>C	1	147889633	1	1	1	1	1	1	1	1	-	-	1	-	1	-	1	1	1	1	1	-	-	1	-	-	1	-	-	1	1	1	-	-	1	1	-	1	-	1	1	1	1	-	-	-	1	1	1
100041892|F|0-50:T>G-50:T>G	1	148162669	1	1	-	-	1	1	1	1	-	1	1	1	-	1	-	1	0	1	-	1	-	-	-	-	-	-	-	1	1	1	-	-	-	-	1	1	-	-	-	1	-	1	1	-	1	1	1
2442804|F|0-22:A>G-22:A>G	1	148690259	-	0	-	-	0	-	0	1	-	0	0	-	0	0	0	-	0	0	0	-	0	0	-	-	-	0	0	-	-	0	0	0	0	-	0	0	0	0	0	0	0	0	0	-	-	0	0
4582455|F|0-6:T>C-6:T>C	1	148824791	0	0	-	1	1	-	-	-	0	-	1	0	-	-	-	0	-	-	0	1	0	-	-	1	-	0	-	-	-	-	-	-	-	-	0	0	-	-	-	-	-	-	-	-	1	0	0
2401546|F|0-36:A>G-36:A>G	1	149521430	0	1	0	1	1	1	0	0	1	-	1	1	0	0	0	0	0	0	-	1	0	0	1	1	0	0	0	0	0	0	0	0	-	0	0	-	0	0	-	0	0	0	0	0	1	-	0
100019658|F|0-11:A>G-11:A>G	1	149606136	0	0	0	0	0	0	0	0	0	0	0	0	0	0	0	0	0	0	0	0	0	0	0	0	0	0	0	0	0	0	0	0	0	0	0	0	0	0	0	0	0	0	0	0	0	0	0
2404574|F|0-48:A>C-48:A>C	1	149613887	0	0	0	0	0	0	-	-	0	-	0	0	0	0	-	-	-	0	-	0	-	1	0	0	-	0	-	0	0	0	0	0	0	0	0	0	0	-	0	0	0	-	0	0	0	0	-
2404574|F|0-58:A>T-58:A>T	1	149613887	0	0	0	0	-	0	1	1	0	1	0	0	0	0	1	1	1	0	1	0	1	-	0	0	1	0	1	0	0	0	0	0	0	0	0	0	0	1	0	0	0	1	0	0	0	0	1
2575465|F|0-25:C>T-25:C>T	1	149944116	-	0	0	-	-	0	0	0	-	0	-	0	0	0	0	0	0	0	0	-	0	0	0	-	0	0	-	0	0	0	0	0	0	0	0	0	-	0	0	0	0	0	0	0	-	0	0
4583281|F|0-28:G>A-28:G>A	1	150127440	0	0	0	0	0	0	0	0	0	0	0	0	0	0	0	0	0	0	0	0	0	0	0	0	0	0	0	0	0	0	0	0	0	0	0	0	0	0	0	0	0	0	0	0	0	0	0
2563557|F|0-24:G>C-24:G>C	1	150127864	0	0	-	0	0	0	0	0	1	0	0	0	0	-	0	0	0	-	0	0	0	0	-	0	0	-	-	0	-	0	-	-	-	-	-	-	-	0	-	0	-	0	-	-	0	0	0
2563557|F|0-37:G>A-37:G>A	1	150127864	0	-	1	0	0	0	0	0	-	0	0	0	0	1	0	0	0	1	0	0	0	0	1	0	0	1	1	-	1	0	1	1	1	1	1	1	1	0	1	1	1	0	1	1	0	0	0
100071347|F|0-62:T>G-62:T>G	1	150128095	-	1	1	1	-	-	-	-	-	-	1	1	-	1	-	-	-	1	-	1	-	-	1	-	-	1	1	1	1	-	1	1	1	1	1	1	1	-	1	1	1	-	1	1	-	1	1
100071348|F|0-63:G>T-63:G>T	1	150128095	-	1	1	1	-	-	-	0	-	-	1	1	-	1	-	-	0	1	-	1	-	-	1	-	-	1	1	1	1	-	1	1	1	1	1	1	1	-	1	1	1	-	1	1	-	1	1
24029043|F|0-19:C>G-19:C>G	1	150128095	0	1	1	1	0	0	-	-	0	-	1	1	-	1	-	-	-	1	-	1	-	-	1	0	-	1	1	1	1	-	1	1	1	1	1	1	1	-	1	1	1	-	1	1	0	1	1
25949032|F|0-40:A>G-40:A>G	1	150128095	-	1	1	1	0	-	0	-	-	0	1	1	0	1	-	-	-	1	-	1	-	-	1	-	-	1	1	1	1	-	1	1	1	1	1	1	1	-	1	1	1	-	1	1	-	1	1
24028164|F|0-68:C>T-68:C>T	1	150289942	-	0	0	-	-	-	0	-	-	0	-	-	0	-	-	-	-	0	-	-	-	-	0	-	-	-	0	0	0	-	0	0	0	0	0	0	0	-	0	0	0	-	-	0	-	-	-
29626434|F|0-56:T>G-56:T>G	1	150290710	-	1	1	1	1	1	1	1	-	1	1	1	1	1	1	1	1	1	1	1	1	1	-	-	1	1	1	1	1	1	-	-	1	1	1	1	1	1	1	1	1	1	0	1	-	1	1
2463839|F|0-49:C>G-49:C>G	1	150295316	1	0	-	0	1	-	-	0	1	-	0	0	-	0	0	0	-	-	0	0	0	0	-	1	0	0	-	0	-	0	-	-	-	-	-	-	-	0	-	-	-	0	0	-	1	0	0
100020009|F|0-54:T>G-54:T>G	1	150431379	0	-	0	-	-	0	-	0	-	-	-	-	-	-	-	0	0	0	-	-	-	-	0	0	-	-	-	-	0	0	0	1	-	-	-	0	0	-	-	-	0	0	0	-	-	-	0
100044475|F|0-29:C>T-29:C>T	1	150495683	1	-	1	-	1	1	1	-	-	-	-	-	1	1	1	1	1	1	1	-	1	-	1	1	1	1	1	-	1	-	-	-	-	-	1	1	1	-	1	1	1	1	-	1	1	-	1
100044476|F|0-60:C>T-60:C>T	1	150495683	0	-	0	-	0	0	0	-	1	-	-	1	0	0	0	0	0	0	0	-	0	-	0	0	0	0	0	-	0	-	-	-	-	-	0	0	0	-	0	0	0	0	-	0	0	-	0
2432375|F|0-41:G>A-41:G>A	1	150621599	1	-	1	-	0	0	0	-	0	-	-	1	0	0	1	0	0	1	0	-	1	0	0	0	0	1	0	-	0	0	0	0	0	0	0	-	0	0	-	0	1	0	0	1	0	1	0
100022904|F|0-16:C>T-16:C>T	1	151026668	0	0	0	0	0	0	0	1	0	0	0	1	0	0	0	0	0	0	0	0	0	0	0	0	-	0	0	0	0	0	0	0	0	0	0	0	0	0	0	0	0	0	0	0	0	0	0
100020117|F|0-17:C>A-17:C>A	1	151107422	1	-	1	-	1	-	-	0	1	-	-	-	1	1	1	1	1	1	-	0	-	-	1	-	-	1	-	-	1	-	-	-	-	1	-	-	1	-	-	-	-	1	-	-	1	-	1
24024641|F|0-35:G>A-35:G>A	1	151151471	0	0	0	-	0	0	0	0	0	0	-	-	0	0	0	0	0	0	0	-	0	0	0	-	0	0	0	0	-	0	0	0	0	0	0	0	0	0	0	0	0	0	0	0	-	0	0
100021577|F|0-10:A>G-10:A>G	1	151220405	-	0	0	0	0	0	0	0	0	0	0	0	0	0	0	0	0	0	0	0	0	0	0	0	0	0	0	0	0	0	0	0	0	0	0	0	0	0	0	0	0	0	0	0	0	-	0
2459732|F|0-39:T>C-39:T>C	1	151226461	0	0	0	-	0	0	0	0	0	0	-	-	0	0	0	0	0	0	0	-	0	0	0	0	1	0	0	0	1	0	0	0	0	0	1	-	0	0	0	0	0	0	0	0	0	0	0
2598217|F|0-65:T>C-65:T>C	1	151470585	1	-	1	1	1	-	0	0	0	0	1	1	0	0	0	0	0	0	0	-	0	0	0	0	1	0	0	0	1	0	0	0	0	0	1	-	0	0	0	0	0	0	1	0	0	0	0
2579981|F|0-47:G>T-47:G>T	1	151629877	-	-	-	-	1	1	-	1	-	1	-	-	1	1	1	1	1	1	1	-	1	1	1	1	1	1	1	1	1	1	1	1	1	1	-	1	1	1	-	1	1	1	-	1	1	0	1
2595581|F|0-16:C>T-16:C>T	1	151629877	-	-	-	-	0	0	-	0	-	0	-	-	0	0	0	0	0	0	0	-	0	0	0	0	0	0	0	0	0	0	0	0	0	0	-	0	0	0	-	0	0	0	-	0	0	-	0
2595581|F|0-49:A>T-49:A>T	1	151629877	-	-	-	-	0	0	-	0	-	0	-	-	0	0	0	0	0	0	0	-	0	0	0	0	0	0	0	0	0	0	0	0	0	0	-	0	0	0	-	0	0	0	-	0	0	-	0
2595581|F|0-57:A>C-57:A>C	1	151629877	1	1	1	-	-	0	1	0	1	0	-	-	0	0	0	0	0	0	0	-	0	0	0	0	0	0	0	0	0	0	0	0	0	0	1	-	0	0	1	0	0	0	1	0	0	-	0
100042020|F|0-21:A>G-21:A>G	1	151737263	1	-	-	-	-	1	-	1	-	-	-	-	-	0	-	1	1	-	1	-	-	1	1	1	-	1	-	1	1	-	-	-	1	-	-	1	1	1	-	1	-	1	-	-	1	-	1
100042021|F|0-55:G>A-55:G>A	1	151737263	1	-	-	-	-	1	-	1	-	-	-	-	-	-	-	1	1	-	1	-	-	1	1	1	-	1	-	1	1	-	-	-	1	-	-	1	1	1	-	1	-	1	-	-	1	-	1
34711859|F|0-50:C>T-50:C>T	1	151908304	0	-	-	-	0	-	-	-	-	-	-	-	0	-	-	0	0	-	-	-	-	0	0	-	-	-	0	0	-	0	-	-	-	-	-	-	-	-	-	-	0	0	-	0	0	-	-
100022606|F|0-42:A>G-42:A>G	1	151908370	1	-	-	-	1	-	-	-	-	-	-	-	-	-	-	1	1	-	1	-	1	1	-	-	-	-	1	1	1	-	-	-	-	-	-	-	1	-	-	-	1	-	1	1	-	1	1
2429631|F|0-45:G>A-45:G>A	1	152104447	-	-	-	-	-	-	-	-	0	-	-	-	0	-	0	0	-	0	0	-	0	0	0	0	0	-	-	-	0	0	-	-	-	-	-	0	0	-	-	-	0	0	-	-	0	-	0
100024488|F|0-39:C>T-39:C>T	1	152113688	1	1	-	-	1	-	1	-	-	1	1	1	1	1	-	1	1	-	-	1	-	1	-	1	-	1	-	-	-	-	1	1	-	-	1	1	-	-	-	-	-	-	1	-	-	-	-
34709638|F|0-24:C>G-24:C>G	1	152153612	1	-	-	-	1	1	-	-	1	-	1	1	1	1	1	-	1	1	-	1	1	1	1	-	1	1	1	-	1	-	0	-	0	0	1	1	-	1	1	1	-	-	-	1	-	1	-
25980627|F|0-35:C>G-35:C>G	1	152305498	-	0	-	0	0	0	0	-	0	-	-	-	0	1	0	-	0	0	-	0	0	0	0	-	0	0	0	0	0	-	-	-	-	-	0	0	-	0	0	0	0	0	0	0	0	0	-
25980627|F|0-45:C>A-45:C>A	1	152305498	-	0	-	0	0	0	0	-	0	-	-	-	0	-	0	-	0	0	-	0	0	0	0	-	0	0	0	0	0	-	-	-	-	-	0	0	-	0	0	0	0	0	0	0	0	0	-
4583841|F|0-45:C>T-45:C>T	1	152645299	0	0	-	0	0	0	0	0	-	0	0	1	0	0	0	0	0	0	0	0	0	0	0	0	0	0	0	0	0	0	0	0	0	0	0	0	0	0	0	0	0	0	0	0	0	0	0
21695790|F|0-65:A>T-65:A>T	1	152995006	0	0	0	0	0	0	0	0	0	0	0	0	0	0	0	0	0	0	0	0	0	0	0	0	0	0	0	0	0	0	0	0	0	0	0	0	0	0	0	0	0	0	0	0	0	0	0
100040670|F|0-5:T>A-5:T>A	1	153038715	-	1	-	-	1	1	1	-	-	1	-	1	1	1	1	1	1	-	-	-	-	-	1	-	-	1	1	1	1	-	-	1	-	-	-	1	1	-	-	1	1	1	1	-	1	-	-
100040671|F|0-14:A>G-14:A>G	1	153038715	1	0	-	-	0	0	0	1	-	0	-	0	0	0	0	0	0	1	-	-	-	-	0	-	-	0	0	0	0	-	-	0	-	-	-	0	0	-	-	0	0	0	0	-	0	-	-
21695252|F|0-11:G>A-11:G>A	1	154055378	0	0	0	-	0	0	0	-	-	0	-	0	0	0	0	0	-	0	-	-	0	0	-	-	0	0	-	-	0	0	-	-	-	-	-	0	0	-	0	0	0	0	0	0	0	-	0
21695252|F|0-50:G>T-50:G>T	1	154055378	0	0	0	-	0	0	0	-	-	0	-	0	0	0	0	0	-	0	-	-	0	0	-	-	0	0	-	-	0	0	-	-	-	-	-	0	0	-	0	0	0	0	0	0	0	-	0
2523292|F|0-19:C>T-19:C>T	1	154088147	0	-	-	1	-	-	-	-	0	0	1	0	0	-	0	0	0	0	-	1	0	0	-	-	-	-	-	-	0	-	-	-	-	-	0	0	-	0	0	-	0	0	0	0	-	1	0
100042094|F|0-22:A>G-22:A>G	1	154941701	1	1	-	-	1	1	-	1	-	-	-	1	1	1	1	-	1	-	-	-	-	1	1	-	-	1	1	1	1	-	-	-	-	1	1	1	1	-	-	1	1	-	1	-	-	-	-
24025239|F|0-19:G>T-19:G>T	1	156038276	-	-	-	1	0	-	-	1	-	-	-	-	-	-	-	-	-	1	1	1	-	1	-	-	-	0	0	1	-	-	1	-	-	1	1	1	-	1	1	0	1	-	0	0	-	-	1
21692054|F|0-33:C>T-33:C>T	1	156703950	0	0	-	0	0	0	0	0	0	0	-	-	-	0	1	0	0	0	-	-	0	1	-	-	-	-	0	0	0	-	-	0	-	0	0	0	0	-	0	0	0	0	0	0	0	-	0
100023216|F|0-48:T>C-48:T>C	1	156749528	0	-	-	1	1	-	0	1	-	-	-	-	-	0	1	-	-	0	-	1	-	-	0	-	-	-	-	1	-	-	-	-	-	1	0	1	-	1	0	-	1	-	1	0	-	-	0
4582457|F|0-8:A>T-8:A>T	1	156877509	0	-	0	0	0	-	1	0	0	0	0	0	1	0	0	0	0	0	0	0	1	0	1	0	1	0	0	0	0	0	0	0	0	0	0	0	0	0	0	0	0	0	0	1	0	0	1
2445043|F|0-17:A>G-17:A>G	1	156928145	0	0	0	-	0	0	0	0	0	-	-	1	-	0	-	0	0	0	1	-	0	-	-	0	0	-	-	0	1	0	0	0	0	0	0	-	0	0	-	1	0	0	0	1	-	0	-
100087055|F|0-28:G>C-28:G>C	1	156928211	1	1	1	-	1	1	-	-	1	-	-	1	1	1	1	1	1	-	-	-	1	1	-	1	-	-	-	1	-	1	1	1	1	1	1	1	1	1	1	-	-	1	-	-	-	1	-
100087056|F|0-30:G>T-30:G>T	1	156928211	0	0	0	-	0	0	-	-	0	-	-	0	0	0	0	0	0	-	-	-	0	0	-	0	-	-	-	0	-	0	0	0	0	0	0	0	0	0	0	-	-	0	-	-	-	0	-
100087056|F|0-44:A>G-44:A>G	1	156928211	0	0	0	-	0	0	-	-	0	-	-	0	0	0	0	0	0	1	-	-	0	0	-	0	-	-	-	0	-	0	0	0	0	0	0	0	0	0	0	-	-	0	-	1	-	0	-
100087056|F|0-47:A>G-47:A>G	1	156928211	0	0	0	-	0	0	-	-	0	-	-	0	0	0	0	0	0	-	-	-	0	0	-	0	-	-	-	0	-	0	0	0	0	0	0	0	0	0	0	-	-	0	-	-	-	0	-
100087056|F|0-53:A>G-53:A>G	1	156928211	0	0	0	-	0	0	-	-	0	-	-	0	0	0	0	0	0	1	-	-	0	0	-	0	-	-	-	0	-	0	0	0	0	0	0	0	0	0	0	-	-	0	-	1	-	0	-
100087056|F|0-64:G>T-64:G>T	1	156928211	0	0	0	-	0	0	-	-	0	-	-	0	0	0	0	0	0	-	-	-	0	0	-	0	-	-	-	0	1	0	0	0	0	0	0	0	0	0	0	1	-	0	-	-	-	0	-
100087056|F|0-65:A>C-65:A>C	1	156928211	0	0	0	-	0	0	1	1	0	-	-	0	0	0	0	0	0	-	-	-	0	0	-	0	-	-	-	0	-	0	0	0	0	0	0	-	0	0	0	-	1	0	1	-	-	0	-
16728148|F|0-9:A>G-9:A>G	1	156928211	1	1	1	-	1	1	-	-	1	-	-	1	1	1	1	1	1	-	-	-	1	1	-	1	-	-	-	1	-	1	1	1	1	1	1	1	1	1	1	-	-	1	-	-	-	1	0
2431347|F|0-42:G>A-42:G>A	1	157118268	0	0	0	-	0	0	0	-	0	0	-	0	0	-	0	0	-	0	0	-	-	0	0	0	-	0	-	1	-	0	0	0	0	0	1	-	0	0	0	-	0	0	0	0	-	0	0
100045824|F|0-41:A>C-41:A>C	1	157118334	-	-	-	-	-	-	1	-	1	-	-	1	1	-	1	1	1	1	-	-	-	1	-	1	-	-	1	1	-	1	1	1	1	1	1	1	-	1	1	-	-	1	1	-	-	-	-
2565769|F|0-61:G>C-61:G>C	1	157118334	0	0	0	0	0	0	1	0	1	0	0	1	1	0	1	1	1	1	0	-	0	1	0	1	0	0	1	1	-	1	1	1	1	1	1	-	0	1	1	-	0	1	1	0	0	-	0
2466164|F|0-18:C>T-18:C>T	1	157312129	0	0	0	0	0	0	0	0	0	0	0	0	0	0	0	0	0	0	0	0	-	0	0	0	0	0	0	0	0	0	0	0	0	0	0	0	0	0	0	0	0	0	0	0	0	0	0
[truncated: 25,087 more rows]
[truncated: 203 more columns]
